# Supplementary material for: Image steganography techniques for resisting statistical steganalysis attacks: A systematic literature review
Source: PLoS One. 2024 Sep 16;19(9):e0308807. doi: 10.1371/journal.pone.0308807 (PMC11404826; doi:10.1371/journal.pone.0308807)
Supplement: S3 Appendix — (XLSX) [file pone.0308807.s003.xlsx]

## Sheet: Search Summary
IEEE	Cryptography and Steganalysis	103
	Steganography and Steganalysis	666
	Steganography and RS Steganalysis	15
	LSB and Steganalysis	115
	LSB and Statistical Steganalysis	1
		900
ACM DL	Cryptography and Steganalysis	73
	Steganography and Steganalysis	201
	Steganography and RS Steganalysis	3
	LSB and Steganalysis	96
	LSB and Statistical Steganalysis	13
ScienceDirect	Cryptography and Steganalysis	191
	Steganography and Steganalysis	383
	Steganography and RS Steganalysis	33
	LSB and Steganalysis	266
	LSB and Statistical Steganalysis	29
Wiley	Cryptography and Steganalysis	40
	Steganography and Steganalysis	100
	Steganography and RS Steganalysis	8
	LSB and Steganalysis	58
	LSB and Statistical Steganalysis	8
		3302

## Sheet: RAW Data
Document Title	Authors	Author Affiliations	Publication Title	Publication Year	Abstract	DOI	PDF Link	Author Keywords	Publisher	Document Identifier
Anti PoV-steganalysis data hiding algorithm	Jianping Chen	Institute for Infocomm Research, Fusionopolis, Singapore	2013 9th International Conference on Information, Communications & Signal Processing	2013	In this paper, we present a cryptography-based anti-detection data hiding algorithm to frustrate pair-of-value (PoV) steganalysis. With security keys, the algorithm is able tweak the embedding process so that the stego images have smaller statistics difference. The statistics features vital to PoV steganalysis can thus be securely diminished and thus significantly decrease the successful detectio…	10.1109/ICICS.2013.6782915	https://ieeexplore.ieee.org/stamp/stamp.jsp?arnumber=6782915	PoV steganalysis;Cryptography;Data Hiding;Watermarking;Anti-Detection	IEEE	IEEE Conferences
A real time text steganalysis by using statistical method	S. Samanta; S. Dutta; G. Sanyal	Haldia Institute of Technology, Haldia, WB, INDIA; Dr. B. C. Roy Engineering College, Durgapur, WB, INDIA; National Institute of Technology, Durgapur, WB, INDIA	2016 IEEE International Conference on Engineering and Technology (ICETECH)	2016	Steganography is the art of hiding data in data in an untraceable way. Main concern of steganography is hiding the existence of hidden message. Steganalysis is the art and science of detecting hidden messages from stego-systems. It also attempts to find hidden message such as the type of embedding algorithm, the length of the message, the content of the message or the secret key used from the car…	10.1109/ICETECH.2016.7569256	https://ieeexplore.ieee.org/stamp/stamp.jsp?arnumber=7569256	Steganography;Steganalysis;Cover Text;Stego Text;Bayesian Estimation Steganalysis for Text (BEST);Correlation Coefficient Steganalysis for Text (CCST)	IEEE	IEEE Conferences
Virus-Evolutionary Genetic Algorithm Based Selective Ensemble for Steganalysis	D. Fuqiang; Z. Minqing; L. Jia	Key Lab. of Cryptography Eng., Univ. of CAPF, Xi'an, China; Key Lab. of Cryptography Eng., Univ. of CAPF, Xi'an, China; Key Lab. of Cryptography Eng., Univ. of CAPF, Xi'an, China	2014 Ninth International Conference on P2P, Parallel, Grid, Cloud and Internet Computing	2014	Traditional classifiers in steganalysis are no longer applicable when faced with massive feature set and high-dimensional sample set. We proposed a kind of selective ensemble classifier for universal steganalysis based on virus-evolutionary genetic algorithm. After generating some base learners, we selected some of them according to genetic optimization with an additonal virus population. The fin…	10.1109/3PGCIC.2014.109	https://ieeexplore.ieee.org/stamp/stamp.jsp?arnumber=7024645	steganalysis;classifier;selective ensemble;virus-evolutionary genetic algorithm	IEEE	IEEE Conferences
Pairing-Free CP-ABE based Cryptography Combined with Steganography for Multimedia Applications	V. Reshma; S. J. Gladwin; C. Thiruvenkatesan	Department of ECE, SSN College of Engineering, Chennai, India; Department of ECE, SSN College of Engineering, Chennai, India; Department of ECE, SSN College of Engineering, Chennai, India	2019 International Conference on Communication and Signal Processing (ICCSP)	2019	Technology development has led to rapid increase in demands for multimedia applications. Due to this demand, digital archives are increasingly used to store these multimedia contents. Cloud is the commonly used archive to store, transmit, receive and share multimedia contents. Cloud makes use of internet to perform these tasks due to which data becomes more prone to attacks. Data security and pri…	10.1109/ICCSP.2019.8698053	https://ieeexplore.ieee.org/stamp/stamp.jsp?arnumber=8698053	Cipher Text Policy-Attribute Based Encryption (CP-ABE);Cryptography;Elliptic curve cryptography (ECC);Least Significant Bit (LSB);Steganography	IEEE	IEEE Conferences
Steganography using Genetic Algorithm along with Visual Cryptography for wireless network application	G. Prema; S. Natarajan	Department of ECE, Mepco Schlenk Engineering College, Sivakasi, India; Department of ECE, Mepco Schlenk Engineering College, Sivakasi, India	2013 International Conference on Information Communication and Embedded Systems (ICICES)	2013	Image steganography is an emerging field of research for secure data hiding and transmission over networks. The proposed system provides the best approach for Least Significant Bit (LSB) based steganography using Genetic Algorithm (GA) along with Visual Cryptography (VC). Original message is converted into cipher text by using secret key and then hidden into the LSB of original image. Genetic Alg…	10.1109/ICICES.2013.6508373	https://ieeexplore.ieee.org/stamp/stamp.jsp?arnumber=6508373	steganography;visual cryptography;genetic algorithm;steganalysis	IEEE	IEEE Conferences
Multi-classification model for image steganalysis	V. B√°noci; G. Bug√°r; M. Broda; D. Levick√Ω	Dept. of Electronics and Multimedia Communications, Faculty of Electrical Engineering and Informatics, Technical University of Ko≈°ice, Letn√° 9, 042 00 Ko≈°ice, Slovak Republic; Dept. of Electronics and Multimedia Communications, Faculty of Electrical Engineering and Informatics, Technical University of Ko≈°ice, Letn√° 9, 042 00 Ko≈°ice, Slovak Republic; Dept. of Electronics and Multimedia Commu…	Proceedings ELMAR-2013	2013	This paper presents results of multi-classification and cross-validation of tested steganalysis method in static images in JPEG format. Steganalysis methods are used for revealing a secret communication conducted by different steganographic tools. The steganalysis algorithm analyzes changes in statistical parameters of the images using Feature Based Steganalysis. The multi-classification is abili…		https://ieeexplore.ieee.org/stamp/stamp.jsp?arnumber=6658313	steganography;steganalysis;statistics parameters;multi-classification;FBS;Support Vector Machine	IEEE	IEEE Conferences
Large-scale steganalysis using outlier detection method for image sharing application	N. S. Das; P. S. Rasmi	Computer Science & Engineering, Toc H Institute of Science & Technology, Ernakulam, India; Information Technology, Toc H Institute of science & Technology, Ernakulam, India	2015 International Conference on Circuits, Power and Computing Technologies [ICCPCT-2015]	2015	In past several years so many steganalysis techniques are emerged but none of them are not efficient for real world image sharing applications where millions of images are transmitted. In small scale steganalysis individual images are detected for suspicious payload. Here uses a different approach to determine most prolific steganographer who sends large volume of secret data in the network. A ne…	10.1109/ICCPCT.2015.7159320	https://ieeexplore.ieee.org/stamp/stamp.jsp?arnumber=7159320	Steganography;Steganalysis;steganographer;steganalytic features;Large-scale steganalysis	IEEE	IEEE Conferences
StegAnalyzer ‚Äî An efficient spatial domain steganalysis tool	P. R. V. Kumar	Department of Computer Science and Engineering, College of Engineering (CEG) Campus, Anna University, Chennai, Tamilnadu, India	2016 International Conference on Advanced Communication Control and Computing Technologies (ICACCCT)	2016	An attack which can be performed with a steganographic approach is detecting the presence of information in a file. There are three challenges involved in steganalysis. First, there is no guarantee for the presence of hidden data in a file. Second, there is a possibility for a data encrypted in the file. Third, for efficient transmission of message sender may add a noise in a cover medium. For ov…	10.1109/ICACCCT.2016.7831692	https://ieeexplore.ieee.org/stamp/stamp.jsp?arnumber=7831692	stego;steganalysis;encode;decode	IEEE	IEEE Conferences
A Survey on Metamorphic Cryptography Concepts and Techniques	N. Singh	Guest Faculty on Contract Basis, Rajkiya Engineering College, Bijnor, India	2018 3rd International Conference and Workshops on Recent Advances and Innovations in Engineering (ICRAIE)	2018	In steganography, we hide or conceal the secretmessage in a cover medium without doing any modification. I can take text, image, audio or video as a cover medium. However, steganography is enough to conceal a secret message without knowing the unauthorized user but, adding the concept of cryptography it becomes more secure. In cryptography, we encrypt the secret message into the unreadable form t…	10.1109/ICRAIE.2018.8710399	https://ieeexplore.ieee.org/stamp/stamp.jsp?arnumber=8710399	Steganography;Cryptography;Metamorphic Cryptography;Steganalysis;LSB;Chaotic Sequence;watermarking	IEEE	IEEE Conferences
Modification of RS-steganalysis to attacks based on known stego-program	R. A. Solodukha; I. V. Atlasov	Chair of Automated Information Systems of Interior Units Voronezh Institute of the Ministry of Interior Voronezh, Russia; Chair of Informatics and Mathematics Moscow University of the Ministry of Interior Moscow, Russia	2017 Second Russia and Pacific Conference on Computer Technology and Applications (RPC)	2017	The modification of RS-steganalysis for BMP stego-images is offered. It is based on applying the method to a various size group of pixels. The traces of LSB embedding called trasological statistics of stego-program are accumulated. The modification gives more accurate results at based on the known program steganalytic attack.	10.1109/RPC.2017.8168093	https://ieeexplore.ieee.org/stamp/stamp.jsp?arnumber=8168093	trasological statistics;steganalysis;LSB;RS-steganalisys;stego-program known attack	IEEE	IEEE Conferences
Study of Various Steganography Tools	D. Kundu; A. Upreti	Department of Computer Science & Technology, Manav Rachna University, Faridabad, India; Department of Computer Science & Technology, Manav Rachna University, Faridabad, India	2018 International Conference on Automation and Computational Engineering (ICACE)	2018	Steganography and Steganalysis are the two most important topics when it comes to information hiding. Steganography is the craftsmanship or innovation which alludes to concealing information into advanced media so as not to stimulate doubt while Steganalysis is just the opposite that is detecting the presence of steganography. Steganography is often confused with cryptography because both of them…	10.1109/ICACE.2018.8687092	https://ieeexplore.ieee.org/stamp/stamp.jsp?arnumber=8687092	Steganography;Steganalysis;Cryptography	IEEE	IEEE Conferences
A Comparative Review of Steganalysis Techniques	T. Qian; S. Manoharan	Dept. of Comput. Sci., Univ. of Auckland, Auckland, New Zealand; Dept. of Comput. Sci., Univ. of Auckland, Auckland, New Zealand	2015 2nd International Conference on Information Science and Security (ICISS)	2015	While Cryptography is the science of secure communication, Steganography is the art of covert communication. Steganography has a long history, but modern steganography uses digital carriers such as electronic text, disk space, network packets, digital audio and images to hide secrets. Steganalysis, the countermeasure to steganography, is designed to detect and analyse the hidden data disseminated…	10.1109/ICISSEC.2015.7370963	https://ieeexplore.ieee.org/stamp/stamp.jsp?arnumber=7370963		IEEE	IEEE Conferences
Two new approaches for image steganography using cryptography	V. Sharma; Madhusudan	Department of Computer Science & Engineering, National Institute of Technology, Srinagar, J&K, India; Department of Computer Science, Himachal Pradesh University, Shimla-171005, India	2015 Third International Conference on Image Information Processing (ICIIP)	2015	The process of jumbling up the contents of a secret message so as to secure it, is known as cryptography, whereas the process of hiding the very existence of a secret message is known as steganography. The term ‚Äústeganography‚Äù describes the method by which the contents of a secret message are concealed inside some other medium, so as to avoid any kind of detection by an intruder. In this pape…	10.1109/ICIIP.2015.7414766	https://ieeexplore.ieee.org/stamp/stamp.jsp?arnumber=7414766	Steganography;Cryptography;Least Significant Bit (LSB);DES;Stego image;secret key	IEEE	IEEE Conferences
Accuracy Enhancement of a Blind Image Steganalysis Approach Using Dynamic Learning Rate-Based CNN on GPUs	E. M. Mustafa; M. A. Elshafey; M. M. Fouad	Military Technical College,Department of Computer Engineering,Cairo,Egypt; Military Technical College,Department of Computer Engineering,Cairo,Egypt; Military Technical College,Department of Computer Engineering,Cairo,Egypt	2019 10th IEEE International Conference on Intelligent Data Acquisition and Advanced Computing Systems: Technology and Applications (IDAACS)	2019	Blind image steganalysis is the classification problem of determining whether an image contains any hidden data or not. This blind process doesn't need any prior information about the embedding algorithm which is used to hide data on the examined images. Recently, Convolutional Neural Network (CNN) is presented to deal with the blind image steganalysis classification problem. Most of the CNN-base…	10.1109/IDAACS.2019.8924265	https://ieeexplore.ieee.org/stamp/stamp.jsp?arnumber=8924265	Image steganalysis;convolutional neural network;deep learning;transfer learning;gaussian high pass filter;dynamic learning rate	IEEE	IEEE Conferences
Discriminative multimodal for steganalysis	G. Chen; Q. Chen; D. Zhang	Department of Computer Science, Guangdong University of Education, Guangdong 510303, China; Department of Computer Science, Guangdong University of Education, Guangdong 510303, China; School of Information Science and Technology, Sun Yat-sen University, Guangdong 510275, China	2015 8th International Congress on Image and Signal Processing (CISP)	2015	To investigate the presence of hidden information in cover photographic images is very important for image steganalysis at the present time. Steganalysis can be also regarded as a pattern recognition classification problem to decide which class a test image is classified as: the innocent photographic image or the stego-image. In this paper we propose an Randomized Neural Network (RNN), based mult…	10.1109/CISP.2015.7407988	https://ieeexplore.ieee.org/stamp/stamp.jsp?arnumber=7407988	Multimodal;Image Steganalysis	IEEE	IEEE Conferences
Research of multi-direction transition probability matrices algorithm for JPEG steganalysis	Jun Xiao; Bin Qin; Yusheng Sun; Xiao Xu	College of Information Science and Engineering, Northeastern University, China 110819; College of Information Science and Engineering, Northeastern University, China 110819; PLA 65047 unit, China 110805; College of Information Science and Engineering, Northeastern University, China	2012 24th Chinese Control and Decision Conference (CCDC)	2012	With the rapid development of information technology and Web communication technology, steganalysis is becoming an important issue in the field of information hiding. A multi direction transition probability Matrices algorithm based on Bayes decision is proposed for JPEG images steganalysis. First, the multi-direction transition probability matrices are presented for image steganalysis. It captur…	10.1109/CCDC.2012.6244624	https://ieeexplore.ieee.org/stamp/stamp.jsp?arnumber=6244624	JPEG image;steganalysis;feature;Bayes decision	IEEE	IEEE Conferences
New Steganalysis Method for Text Data Produced by Synonym Run-Length Encoding	I. V. Nechta	Siberian state university of telecommunications and information sciences, Novosibirsk, Russia	2018 XIV International Scientific-Technical Conference on Actual Problems of Electronics Instrument Engineering (APEIE)	2018	In this article we present a new method of stegoanalysis revealing the text produced by the synonym runlength encoding steganography. During this research, it was shown that RLE embedding method changes statistical structure of extracted message and this fact could be used for stegoanalysis. In the constructed method we compare the probability distribution of runs (with length no more than 5 bits…	10.1109/APEIE.2018.8545230	https://ieeexplore.ieee.org/stamp/stamp.jsp?arnumber=8545230	Linguistic steganography;steganalysis;synonym RLE	IEEE	IEEE Conferences
A Preprocessing Methodology by Using Additional Steganography on CNN-based Steganalysis	H. Kato; K. Osuge; S. Haruta; I. Sasase	Keio University,Dept. of Information and Computer Science,Yokohama,Kanagawa,Japan,223-8522; Keio University,Dept. of Information and Computer Science,Yokohama,Kanagawa,Japan,223-8522; Keio University,Dept. of Information and Computer Science,Yokohama,Kanagawa,Japan,223-8522; Keio University,Dept. of Information and Computer Science,Yokohama,Kanagawa,Japan,223-8522	GLOBECOM 2020 - 2020 IEEE Global Communications Conference	2020	There exists a need of ‚Äúimage steganalysis‚Äù which reveals whether steganographic signals are embedded in an image to improve information security. Among various steganalysis, Convolutional Neural Networks (CNN) based steganalysis is promising since it can automatically learn the features of diverse steganographic algorithms. However, we discover the detection performance of CNN is degraded wh…	10.1109/GLOBECOM42002.2020.9322594	https://ieeexplore.ieee.org/stamp/stamp.jsp?arnumber=9322594	Steganalysis;Image Downsampling;Convolutional Neural Networks	IEEE	IEEE Conferences
Importance of Truncation Activation in Pre-Processing for Spatial and Jpeg Image Steganalysis	Y. Y. Lu; Z. L. O. Yang; L. Zheng; Y. Zhang	Cyber Security & Intelligence, Institute for Infocomm Research (I2R), Singapore; University of Cambridge, United Kingdom; Cyber Security & Intelligence, Institute for Infocomm Research (I2R), Singapore; Cyber Security & Intelligence, Institute for Infocomm Research (I2R), Singapore	2019 IEEE International Conference on Image Processing (ICIP)	2019	In recent years, research on the task of image steganalysis have increasingly tapped on the power of deep learning algorithms to build more complex and deeper CNN to improve detection performance of embedded secrets in both grayscale and/or JPEG images. This paper will present an empirical study on the effectiveness of having a truncation activation function at the pre-processing phase of a CNN-b…	10.1109/ICIP.2019.8803800	https://ieeexplore.ieee.org/stamp/stamp.jsp?arnumber=8803800	image steganalysis;image pre-processing;convolutional neural network;truncation activation	IEEE	IEEE Conferences
An enhanced security algorithm for wireless application using RSA and genetic approach	G. Prema; S. Natarajan	Department of Electronics and Communication Engineering, Mepco Schlenk Engineering College, Sivakasi, India; Department of Electronics and Communication Engineering, Mepco Schlenk Engineering College, Sivakasi, India	2013 Fourth International Conference on Computing, Communications and Networking Technologies (ICCCNT)	2013	Image steganography is an emerging field of research for secure data hiding and transmission over networks. The proposed system provides the best approach for Least Significant Bit (LSB) based steganography using Genetic Algorithm (GA) along with Visual Cryptography (VC). Original message is converted into cipher text by using RSA and then hidden into the LSB of original image. Genetic Algorithm …	10.1109/ICCCNT.2013.6726679	https://ieeexplore.ieee.org/stamp/stamp.jsp?arnumber=6726679	steganography;visual cryptography;genetic algorithm;steganalysis	IEEE	IEEE Conferences
Blind image steganalysis based on evidential K-Nearest Neighbors	N. Guettari; A. S. Capelle-Laiz√©; P. Carr√©	XLIM Laboratory, UMR CNRS 7252, University of Poitiers, BP 30179, 86962 Futuroscope Chasseneuil CEDEX, France; XLIM Laboratory, UMR CNRS 7252, University of Poitiers, BP 30179, 86962 Futuroscope Chasseneuil CEDEX, France; XLIM Laboratory, UMR CNRS 7252, University of Poitiers, BP 30179, 86962 Futuroscope Chasseneuil CEDEX, France	2016 IEEE International Conference on Image Processing (ICIP)	2016	Blind steganalysis techniques are able to detect the presence of secret messages embedded in digital media files, such as images, video, and audio, with an unknown steganography algorithm. This paper present an image steganalysis method based on Evidential K-Nearest Neighbors (EV-knn). Originality of this work is the use of theoretical framework of Belief functions on different subspaces of featu…	10.1109/ICIP.2016.7532858	https://ieeexplore.ieee.org/stamp/stamp.jsp?arnumber=7532858	Blind steganalysis;Evidential;fusion	IEEE	IEEE Conferences
A review on steganography and cryptography	R. Mishra; P. Bhanodiya	Department of Computer Science & Engineering, Patel College of Science & Technology, Indore, India; Department of Computer Science & Engineering, Patel College of Science & Technology, Indore, India	2015 International Conference on Advances in Computer Engineering and Applications	2015	Today's information world is a digital world. Data transmission over an unsecure channel is becoming a major issue of concern nowadays. And at the same time intruders are spreading over the internet and being very active. So to protect the secret data from theft some security measures need to be taken. In order to keep the data secret various techniques have been implemented to encrypt and decryp…	10.1109/ICACEA.2015.7164679	https://ieeexplore.ieee.org/stamp/stamp.jsp?arnumber=7164679	Steganography;Cryptograph;LSB;Cipher Text;Steganalysis;Cryptanalysis	IEEE	IEEE Conferences
Improved JPEG Phase-Aware Steganalysis Features Using Multiple Filter Sizes and Difference Images	C. Xia; Q. Guan; X. Zhao; K. Wu	Beijing Electronic Science and Technology Institute, Beijing, China; Computer Engineering College, Jimei University, Xiamen, China; State Key Laboratory of Information Security, Institute of Information Engineering, Chinese Academy of Sciences, Beijing, China; Beijing Electronic Science and Technology Institute, Beijing, China	IEEE Transactions on Circuits and Systems for Video Technology	2020	In terms of feature-based steganalysis for JPEG images, JPEG phase-aware features (e.g., DCTR and GFR) currently provide the best detection performance on modern adaptive steganographic schemes. But in DCTR and GFR, the types of residual images are relatively single. They only use the convolution residuals obtained with the DCT or Gabor filters of fixed size 8 √ó 8. In this paper, to further impr…	10.1109/TCSVT.2019.2954041	https://ieeexplore.ieee.org/stamp/stamp.jsp?arnumber=8907355	Steganalysis;adaptive steganography;filter sizes;difference images;symmetrization;JPEG	IEEE	IEEE Journals
Steganography Security: Principle and Practice	Y. Ke; J. Liu; M. -Q. Zhang; T. -T. Su; X. -Y. Yang	Key Laboratory of Network and Information Security Under the Chinese People Armed Police Force (PAP), College of Cryptography Engineering in Engineering University of PAP, Xi‚Äôan, China; Key Laboratory of Network and Information Security Under the Chinese People Armed Police Force (PAP), College of Cryptography Engineering in Engineering University of PAP, Xi‚Äôan, China; Key Laboratory of Netwo…	IEEE Access	2018	This paper focuses on several theoretical issues and principles in steganography security, and defines four security levels by analyzing the corresponding algorithm instances. In the theoretical analysis, we discuss the differences between steganography security and watermarking security. The two necessary conditions for the steganography security are obtained. Under the current technology situat…	10.1109/ACCESS.2018.2881680	https://ieeexplore.ieee.org/stamp/stamp.jsp?arnumber=8537887	Steganography security;Kerckhoofs‚Äô principle;steganalysis attacks;generative adversarial networks;reversible data hiding in encrypted domain	IEEE	IEEE Journals
Multi-Layer Architecture for Efficient Steganalysis of UnderMp3Cover in Multi-Encoder Scenario	H. Ghasemzadeh	Department of Communicative Sciences and Disorders, Michigan State University, East Lansing, MI, USA	IEEE Transactions on Information Forensics and Security	2019	Mp3 is a very popular audio format and hence it can be a good host for carrying hidden messages. Therefore, different steganography methods have been proposed for mp3 hosts, but current literature has only focused on steganalysis of mp3stego. In this paper, we mention some of the limitations of mp3stego and argue that UnderMp3Cover (Ump3c) does not have those limitations. Ump3c makes subtle chang…	10.1109/TIFS.2018.2847678	https://ieeexplore.ieee.org/stamp/stamp.jsp?arnumber=8386802	Calibration;encoder classification;Mp3;steganalysis;steganography;undermp3cover	IEEE	IEEE Journals
Fractional-Order Spatial Steganography and Blind Steganalysis for Printed Matter: Anti-Counterfeiting for Product External Packing in Internet-of-Things	Y. -F. Pu; N. Zhang; H. Wang	College of Computer Science, Sichuan University, Chengdu, China; College of Computer Science, Sichuan University, Chengdu, China; Research and Development Department, Chengdu PU Chip Science and Technology Company, Ltd., Chengdu, China	IEEE Internet of Things Journal	2019	This paper advocates a novel conceptual formulation of the fractional-order spatial steganography (FSS) and blind steganalysis for printed matter, which can be efficiently employed in the anti-counterfeiting for product external packing in Internet-of-Things (IoT). Traditional digital steganography is not printable. Within the limits of our knowledge, until now, there are not a well-established s…	10.1109/JIOT.2018.2886996	https://ieeexplore.ieee.org/stamp/stamp.jsp?arnumber=8576542	Anti-counterfeiting;fractional calculus;fractional-order blind steganalysis (FBS);fractional-order spatial steganography (FSS);printed matter	IEEE	IEEE Journals
Second Level Steganalysis - Embeding Location Detection Using Machine Learning	T. Saito; Q. Zhao; H. Naito	University of Aizu,System Intelligence Laboratory,Aizuwakamatsu,JAPAN; University of Aizu,System Intelligence Laboratory,Aizuwakamatsu,JAPAN; University of Aizu,System Intelligence Laboratory,Aizuwakamatsu,JAPAN	2019 IEEE 10th International Conference on Awareness Science and Technology (iCAST)	2019	In recent years, various cloud-based services have been introduced in our daily lives, and information security is now an important topic for protecting the users. In the literature, many technologies have been proposed and incorporated into different services. Data hiding or steganography is a data protection technology, and images are often used as the cover data. On the other hand, steganalysi…	10.1109/ICAwST.2019.8923205	https://ieeexplore.ieee.org/stamp/stamp.jsp?arnumber=8923205	Steganography;Steganalysis;Machine Learning	IEEE	IEEE Conferences
Steganalysis of LSB matching using characteristic function moment of pixel differences	Xianyi Chen; Guangyong Gao; Dandan Liu; Z. Xia	Jiangsu Engineering Center of Network Monitoring, Jiangsu Collaborative Innovation Center on Atmospheric Environment and Equipment Technology, School of Computer and Software, Nanjing University of Information Science & Technology, 210044, China; School of Information Science & Technology, Jiujiang University, 332005, China; Jiangsu Engineering Center of Network Monitoring, Jiangsu Collaborative …	China Communications	2016	Nowadays, many steganographic tools have been developed, and secret messages can be imperceptibly transmitted through public networks. This paper concentrates on steganalysis against spatial least significant bit (LSB) matching, which is the prototype of many advanced information hiding methods. Many existing algorithms deal with steganalysis problems by using the dependencies between adjacent pi…	10.1109/CC.2016.7559077	https://ieeexplore.ieee.org/stamp/stamp.jsp?arnumber=7559077	information hiding;steganalysis;pixel differences;nonadjacent pixels;SVM	IEEE	IEEE Magazines
Deep Convolutional Network for Steganalysis of HUGO, WOW, and UNIWARD algorithms	K. Lichy; P. Lipinski; M. Grzelak	Faculty of Technical Physics, Information Technology and Applied Mathematics of the Technical University of Lodz,Poland; Faculty of Technical Physics, Information Technology and Applied Mathematics of the Technical University of Lodz,Poland; Faculty of Technical Physics, Information Technology and Applied Mathematics of the Technical University of Lodz,Poland	2020 16th International Conference on Control, Automation, Robotics and Vision (ICARCV)	2020	This paper presents a novel convolutional neural network (CNN) architecture for image steganalysis. We trained the CNN to detect distortions introduced by the state-of-the-art embedding algorithms: WOW, HUGO, and UNIWARD. We used a large database of test images and a large number of stegomessages, which resulted in a six billion-sample training set. The experimental results show that the resultan…	10.1109/ICARCV50220.2020.9305354	https://ieeexplore.ieee.org/stamp/stamp.jsp?arnumber=9305354		IEEE	IEEE Conferences
An Analysis of Effectiveness of StegoAppDB and Data Hiding Efficiency of StegHide Image Steganography Tools	B. D. Bhuva; P. Zavarsky; S. Butakov	Concordia University of Edmonton,Information Systems Security and Assurance Management,Edmonton,Canada; Concordia University of Edmonton,Information Systems Security and Assurance Management,Edmonton,Canada; Concordia University of Edmonton,Information Systems Security and Assurance Management,Edmonton,Canada	2021 2nd International Conference on Secure Cyber Computing and Communications (ICSCCC)	2021	Steganography is a method and technique of concealing existence of communication by embedding secret messages in digital media such as images, videos, electronic books and audio files. Steganographic techniques can be applied in several different ways. On one hand, people can benefit from their use. For example, the steganographic techniques can be used to protect copyright. On the other hand, th…	10.1109/ICSCCC51823.2021.9478123	https://ieeexplore.ieee.org/stamp/stamp.jsp?arnumber=9478123	authentication;image steganography;PSNR steganalysis;Least Significant Bit method;StegoAppDB	IEEE	IEEE Conferences
A new binary similiraty metric for two LSB steganalysis	L. Lakhdar; F. H. Merouani; M. Smain	Department of Computer Science. University of Badji, Mokhtar, BP12, 23000. Annaba, Algeria; Laboratory of Research in Computer Science - LRI. Department of Computer Science. University of Badji Mokhtar, BP12, 23000. Annaba, Algeria; Computer Sciences Department, University of Skikda, BP 26, 21000. Skikda, Algeria	2016 International Conference on Information Technology for Organizations Development (IT4OD)	2016	In this paper, a novel steganalytic method is proposed for 2LSB (Two Least Significant Bits) steganography. This method is original from two perspectives: it is based on the application of Zipf's law as an analysis tool for images, and it proposes a new binary similarity metric (BSMC) between the seventh and eighth bit planes. Because the hidden message leaves statistical artifacts on the cover i…	10.1109/IT4OD.2016.7479313	https://ieeexplore.ieee.org/stamp/stamp.jsp?arnumber=7479313	Steganalysis;Steganography;Zipfs law;Curve of Zipf;2LSB embedding	IEEE	IEEE Conferences
Testing methods for the efficiency of modern steganography solutions for mobile platforms	D. Bucerzan; C. Ra≈£iu	Department of Mathematics-Informatics, "Aurel Vlaicu" University of Arad, Arad, Romania; Department of Engineering and Computer Science, "Vasile Goldi≈ü" Western University of Arad, Arad, Romania	2016 6th International Conference on Computers Communications and Control (ICCCC)	2016	Cryptography and Steganography are two commonly used techniques in modern era for ensuring confidential and private communication. These techniques complete each other offering multiple layers of safety, enhancing digital information security. In this paper we analyze Smartsteg, which is a project that implements cryptography combined with steganography on mobile devices that run Android and Wind…	10.1109/ICCCC.2016.7496734	https://ieeexplore.ieee.org/stamp/stamp.jsp?arnumber=7496734	SmartSteg;LSB Steganography;Cryptography;Android;Windows;Performance Analysis	IEEE	IEEE Conferences
Video steganography algorithm based on trailing ones modification combined with n-dimensional cubic coding	Z. Yingnan; G. Chaojiang; Z. Tanping	Engineering University of PAP,College of Cryptography Engineering,Xi‚Äôan,China; Engineering University of PAP,College of Cryptography Engineering,Xi‚Äôan,China; Engineering University of PAP,College of Cryptography Engineering,Xi‚Äôan,China	2020 3rd International Conference on Unmanned Systems (ICUS)	2020	Aiming at the problem that the existing video steganography algorithm modifies the carrier too much during the embedding process, this paper proposes a new video steganography algorithm based on the tailing ones and N-dimensional cubic coding. First calculate the N-dimensional cubic eigenvalues of the tailing ones and modify them according to the specific embedding mechanism. When blindly extract…	10.1109/ICUS50048.2020.9274906	https://ieeexplore.ieee.org/stamp/stamp.jsp?arnumber=9274906	Video;Steganography;Trailing Ones;N-dimensional cubic coding	IEEE	IEEE Conferences
Optimized discrete wavelet transform based steganography	T. Narasimmalou; J. R. Allen	Department of Electronics and Communication, Dr. Pauls Engineering College, Villupuram, India; Department of Electronics and Communication, Dr. Pauls Engineering College, Villupuram, India	2012 IEEE International Conference on Advanced Communication Control and Computing Technologies (ICACCCT)	2012	Steganography is the art of hiding a secret message within an ordinary message and the detection of hidden content is called as steganalysis. In this paper we propose an optimal discrete wavelet transform (DWT) based steganography. First a single level DWT decomposition is done on a host image and the secret information is hidden by manipulating the transform coefficients of the decomposed image.…	10.1109/ICACCCT.2012.6320747	https://ieeexplore.ieee.org/stamp/stamp.jsp?arnumber=6320747	Discrete Wavelet Transform;Peak signal noise ratio;Steganalysis;Steganography	IEEE	IEEE Conferences
A novel steganographic technique for transferring image file without stego file by using shuffled absolute differential vectors of image	K. S. S. Rao; A. Damodaram	Dept of CSE, Sri Indu Institute of Engineering & Technology, Hyderabad, India; School of Information Technology, Jawaharlal Nehru Technological University, Hyderabad, India	2017 International Conference on Wireless Communications, Signal Processing and Networking (WiSPNET)	2017	Cryptography and Steganography are the areas of research in the field of information security [1]. Steganography is the technique of hiding information into the cover file via. text, audio, video or image without causing statistically significant modification to the cover file. The purpose of the steganography to hide the existence of the information from the attacker [2], [3]. While embedding in…	10.1109/WiSPNET.2017.8299948	https://ieeexplore.ieee.org/stamp/stamp.jsp?arnumber=8299948	Steganography;Steganalysis;out shuffle;differential vectors	IEEE	IEEE Conferences
DCT Domain Encryption in LSB Steganography	R. Biswas; S. Mukherjee; S. K. Bandyopadhyay	Dept. of Inf. Technol., Heritage Inst. of Technol., Kolkata, India; Dept. of AEIE, Heritage Inst. of Technol., Kolkata, India; Dept. of Comput. Sci. & Eng., Univ. of Calcutta, Kolkata, India	2013 5th International Conference and Computational Intelligence and Communication Networks	2013	This paper on 'COLOR IMAGE STEGANOGRAPHY IN DCT DOMAIN' portrays a new arena in steganography in color images in frequency domain or more precisely that in Discrete Cosine Transform (DCT) domain. In this paper the authors have proposed the exploration of a deft method for image-secret data-steg pass based sampling along with encryption and embedding in frequency domain with a variable bit retriev…	10.1109/CICN.2013.89	https://ieeexplore.ieee.org/stamp/stamp.jsp?arnumber=6658024	steganography;steganalysis;DCT;QDC;image	IEEE	IEEE Conferences
Direct Adversarial Attack on Stego Sandwiched Between Black Boxes	H. Zha; W. Zhang; C. Qin; N. Yu	CAS Key Laboratory of Electro-magnetic Space Information, University of Science and Technology of China, Hefei, 230027, China; CAS Key Laboratory of Electro-magnetic Space Information, University of Science and Technology of China, Hefei, 230027, China; CAS Key Laboratory of Electro-magnetic Space Information, University of Science and Technology of China, Hefei, 230027, China; CAS Key Laboratory…	2019 IEEE International Conference on Image Processing (ICIP)	2019	Due to the amazing progresses in deep learning techniques, steganography has now been challenged to tackle not only artificial feature-based but also effective deep-learning-based steganalysis. Recent steganographers have tried to conduct adversarial attacks to defend the steganalysis networks by fine-tuning the embedding details with the help of adversarial information, which, however, mostly ar…	10.1109/ICIP.2019.8804415	https://ieeexplore.ieee.org/stamp/stamp.jsp?arnumber=8804415	adversarial attack;steganography;deep learning;steganalysis	IEEE	IEEE Conferences
LSB Steganography Using Pixel Locator Sequence with AES	K. Tiwari; S. J. Gangurde	ABV - IIITM,Department of Information Technology,Gwalior; ABV - IIITM,Department of Information Technology,Gwalior	2021 2nd International Conference on Secure Cyber Computing and Communications (ICSCCC)	2021	Image steganography is a technique of hiding confidential data in the images. We do this by incorporating the LSB(Least Significant Bit) of the image pixels. LSB steganography has been there for a while, and much progress has been made in it. In this paper, we try to increase the security of the LSB steganography process by incorporating a random data distribution method which we call pixel locat…	10.1109/ICSCCC51823.2021.9478162	https://ieeexplore.ieee.org/stamp/stamp.jsp?arnumber=9478162	Steganography;AES;Image Processing;Information Hiding;Cryptography	IEEE	IEEE Conferences
Secret Key Steganography with Message Obfuscation by Pseudo-random Number Generators	J. M. Guti√©rrez-C√°rdenas	Univ. San Ignacio de Loyola, Lima, Peru	2014 IEEE 38th International Computer Software and Applications Conference Workshops	2014	Steganography is the art of concealing information within different types of media objects such as images or audio files. Its counterpart, Steganalysis, is the study of methods that uncover information in a suspicious file, which has being altered for stego purposes. Its techniques rely on the inspection of changes at the pixel information level. In this paper, we propose a method for Secret-key …	10.1109/COMPSACW.2014.31	https://ieeexplore.ieee.org/stamp/stamp.jsp?arnumber=6903123	Steganography;Steganalysis;Code Obfuscation;Pseudo-Random Number Generators	IEEE	IEEE Conferences
Cipher Modification Against Steganalysis Based on NIST Tests	V. Korzhik; N. Duy Cuong; G. Morales-Luna	The Bonch-Bruevich Saint-Petersburg State University of Telecommunications, Saint-Petersburg, Russia; The Bonch-Bruevich Saint-Petersburg State University of Telecommunications, Saint-Petersburg, Russia; Computer Science, CINVESTAV-IPN, Mexico City, Mexico	2019 24th Conference of Open Innovations Association (FRUCT)	2019	Part of our team proposed a new steganalytic method based on NIST tests at MMM-ACNS 2017 [1], and it was encouraged to investigate some cipher modifications to prevent such types of steganalysis. In the current paper, we propose one cipher modification based on decompression by arithmetic source compression coding. The experiment shows that the current proposed method allows to protect stegosyste…	10.23919/FRUCT.2019.8711958	https://ieeexplore.ieee.org/stamp/stamp.jsp?arnumber=8711958		IEEE	IEEE Conferences
An approach for secret communication using adaptive key technique for gray scale images	T. Sukumar; K. R. Santha	Information Technology, Sri Venkateswara College of Engineering, Sriperumbudur, India; Electrical and Electronics Engineering, Sri Venkateswara College of Engineering, Sriperumbudur, India	2015 International Conference on Circuits, Power and Computing Technologies [ICCPCT-2015]	2015	This work describes an adaptive key technique to hide data in an image. In Stage I, an encryption key has been generated to encrypt an envelope image. The length of the key has been adjusted with respect to size of an image and number of bits required to represent every pixel. In stage II, the encoding key has been generated with respect to size of the message. The key length has been calculated …	10.1109/ICCPCT.2015.7159290	https://ieeexplore.ieee.org/stamp/stamp.jsp?arnumber=7159290	Steganography;cryptography;encryption;encoding;decryption	IEEE	IEEE Conferences
Selection-channel-aware rich model for Steganalysis of digital images	T. Denemark; V. Sedighi; V. Holub; R. Cogranne; J. Fridrich	Department of ECE, Binghamton University, NY, USA; Department of ECE, Binghamton University, NY, USA; Department of ECE, Binghamton University, NY, USA; Troyes University of Technology, France; Dept. of ECE, Binghamton University, NY, USA	2014 IEEE International Workshop on Information Forensics and Security (WIFS)	2014	From the perspective of signal detection theory, it seems obvious that knowing the probabilities with which the individual cover elements are modified during message embedding (the so-called probabilistic slection channel) should improve steganalysis. It is, however, not clear how to incorporate this information into steganalysis features when the detector is built as a classifier. In this paper,…	10.1109/WIFS.2014.7084302	https://ieeexplore.ieee.org/stamp/stamp.jsp?arnumber=7084302		IEEE	IEEE Conferences
Hybrid approach for Data Security using Coverless Image Steganography with AES	L. Negi; L. Negi	Netaji Subhas University of Technology,Department of Information Technology,Delhi; Netaji Subhas University of Technology,Department of Computer Science & Engineering,Delhi	2021 6th International Conference on Communication and Electronics Systems (ICCES)	2021	We need systems which makes data more secure as threats to data are increasing day by day. Cryptography and Steganography are the techniques which resist security threats from adversary entities. The combination of cryptography and steganography helps in achieving the more security of data instead of using the technique alone at a time. Today we have systems for data security that combines crypto…	10.1109/ICCES51350.2021.9489260	https://ieeexplore.ieee.org/stamp/stamp.jsp?arnumber=9489260	Information Security;Cryptography;Steganography;Advanced Encryption Standard (AES);Symmetric Cryptography;Coverless Image Steganography	IEEE	IEEE Conferences
Security enhancement in image steganography using neural networks and visual cryptography	K. S. Seethalakshmi; Usha B A; Sangeetha K N	Dept of CSE, RVCE, Bengaluru - 560059, India; Dept of CSE, RVCE, Bengaluru - 560059, India; Dept of E&C, JSSATE, Bengaluru - 560060, India	2016 International Conference on Computation System and Information Technology for Sustainable Solutions (CSITSS)	2016	Data Security has been an essential area of concern as the communication medium is widely used over internet. Image steganography indicates sending the secret data in the cover image while hiding the very existence of it self. Before embedding the secret data in the cover image, it is encrypted in order to obtain better level of security. Steganalysis is concerned with field of defeating steganog…	10.1109/CSITSS.2016.7779393	https://ieeexplore.ieee.org/stamp/stamp.jsp?arnumber=7779393	Integer Wavelet Transformation (IWT);Cryptography steganography image steganography steganography neural networks (NN);radial basis function(RBF)	IEEE	IEEE Conferences
Pixel swapping and parity based image steganography algorithm	C. B. Patel; K. H. Wandra; S. Shah	C. U. Shah University, Wadhwan, Gujarat, INDIA; C. U. Shah College of Engg. and Tech., Wadhwan, Gujarat, INDIA; Silver Oak College of Engg. and Tech., Ahmedabad, Gujarat, INDIA	2016 IEEE Students' Conference on Electrical, Electronics and Computer Science (SCEECS)	2016	In the era of digitalization, Most of the data is transmitted through the internet. Digital data security is a prominent issue for this century. There is the variety of techniques used to protect data during communication. Among all of them, apple of my eyes steganography method plays a significant role in digital communication. Steganography method reduces a chance of information detection while…	10.1109/SCEECS.2016.7509325	https://ieeexplore.ieee.org/stamp/stamp.jsp?arnumber=7509325		IEEE	IEEE Conferences
Authentication of encrypted secret information in image steganography	B. Kalaivani; M. Padmaa	Saranathan College of engineering, Venkateswara Nagar, Panjappur, Thiruchirappalli, 620012, India; Saranathan College of engineering, Venkateswara Nagar, Panjappur, Thiruchirappalli, 620012, India	2014 International Conference on Communication and Signal Processing	2014	Steganography is the art of hiding the existence of data in another transmission medium to achieve secret communication. Steganalysis is the method of discovering the secret message. These two areas are very useful in secret communication. In this paper the proposed scheme is an image steganography that can verify the integrity of the secret information which is transmitted to the receiver. Integ…	10.1109/ICCSP.2014.6949954	https://ieeexplore.ieee.org/stamp/stamp.jsp?arnumber=6949954	Steganography;Discrete Wavelet Transform;Veracity Verification code;Steganalysis	IEEE	IEEE Conferences
An Application Based on Steganography	H. B. Karaman; S. Sagiroglu	Comput. Eng. Dept., Gazi Univ. Eng., Ankara, Turkey; Comput. Eng. Dept., Gazi Univ. Eng., Ankara, Turkey	2012 IEEE/ACM International Conference on Advances in Social Networks Analysis and Mining	2012	In this study, the aim and application areas of steganography and steganalysis are briefly described. Kinds of techniques used in steganography are analyzed and compared to each other according to their simplicity and robustness. Then, methods used in steganalysis in order to detect various kinds of steganography such as text, image, audio, video and file system steganography are examined. Finall…	10.1109/ASONAM.2012.152	https://ieeexplore.ieee.org/stamp/stamp.jsp?arnumber=6425655	Steganography;Steganalysis;LSB;Application	IEEE	IEEE Conferences
An Enhanced Biometric Information Security System Using Orthogonal Codes and LSB Steganography	G. H. Ghazia; G. Kaniana	L.B.S Institute Of Technology for women Poojappura, Trivandrum; L.B.S Institute Of Technology for women Poojappura, Trivandrum	2018 Second International Conference on Inventive Communication and Computational Technologies (ICICCT)	2018	The growth of digital technology has resulted in the confidentiality and information integrity problems. Thus data hiding became an important process for secured information transmission. Information security needs high authenticated techniques for the prevention of unauthorised access. Personal information are efficient tools in revealing an individual identity since they has unique human charac…	10.1109/ICICCT.2018.8473320	https://ieeexplore.ieee.org/stamp/stamp.jsp?arnumber=8473320	Data hiding;biometrics;Lsb steganography;steganalysis;orthogonal encoding	IEEE	IEEE Conferences
An efficient reduced set brute force attack technique for a particular steganographic tool using vername algorithm	S. Bhowal; S. R. Dutta; S. Mitra	Advanced Signal Processing Group, Centre for Development of Advanced Computing, Kolkata-700 091, India; Advanced Signal Processing Group, Centre for Development of Advanced Computing, Kolkata-700 091, India; Advanced Signal Processing Group, Centre for Development of Advanced Computing, Kolkata-700 091, India	2017 Fourth International Conference on Image Information Processing (ICIIP)	2017	In this paper, we present a steganalytic method that can reliably extract messages hidden in 24-bit BMP files using a publicly available steganographic tool. The tool uses one of the four encryption algorithms on given text to be steganographed. The algorithms are namely Vername [2], XOR, Gost [3], 3-Way [4]. In the current context, we have done total steganalysis on messages hidden by the stegan…	10.1109/ICIIP.2017.8313698	https://ieeexplore.ieee.org/stamp/stamp.jsp?arnumber=8313698	Steganography;Steganalysis;Vername;Brute Force Attack;Parallel Computing;PRNG	IEEE	IEEE Conferences
Image encryption based on watermarking technique in fourier domain using pixel scrambling	M. Dahiya; S. Sukhija; D. Kumar; H. Singh	Computer Science and Engineering, The Northcap University, Gurugram, India; Computer Science and Engineering, Indian Institute of Technology, Ropar, India; Computer Science and Engineering, SLIET, Longowal, India; Department of Applied Science, The Northcap University, Gurugram, India	2017 Fourth International Conference on Image Information Processing (ICIIP)	2017	In this paper a technique has been proposed that enhances the security level by concealing an image inside another. The method uses Fourier transform with random phase masks to make it imperceptible by obscuring the secret image. It further makes use of scrambling to enhance the integrity of the image. Computer simulations have been carried out in order to prove the results obtained. Furthermore,…	10.1109/ICIIP.2017.8313731	https://ieeexplore.ieee.org/stamp/stamp.jsp?arnumber=8313731	Fourier transform;Pixel scrambling;Steganalysis Attacks;Peak Signal to Noise ratio	IEEE	IEEE Conferences
Secret Information Embedding with Two JPEG Images for those Same Scene.	T. Bhosale; V. Patil	Department of Computer Engineering, Zeal College Of Engineering and Research, Pune, 411041; Department of Computer Engineering, Zeal College Of Engineering and Research, Pune, 411041	2018 International Conference on Information , Communication, Engineering and Technology (ICICET)	2018	Steganography is information hidden inside information. Steganography is associate secret writing technique that may be used in conjunction with cryptography as associate extra-secure technique within which to shield information.Steganography will be the science Furthermore specialty about secret communication,Which expects with conceal the mystery messages under a disguise. Medium same time acco…	10.1109/ICICET.2018.8533694	https://ieeexplore.ieee.org/stamp/stamp.jsp?arnumber=8533694	Steganography;side-information;precover;acquisition;security;steganalysis;JPEG	IEEE	IEEE Conferences
Data hiding in Image steganography using Range Technique for secure communication	R. Shanthakumari; S. Varadhaganapathy; S. Vinothkumar; B. Bharaneeshwar	Kongu Engineering College,Department of Information Technology,Erode; Kongu Engineering College,Department of Information Technology,Erode; Kongu Engineering College,Department of Information Technology,Erode; Kongu Engineering College,Department of Information Technology,Erode	2021 International Conference on Advances in Electrical, Computing, Communication and Sustainable Technologies (ICAECT)	2021	With the spread of digital data across the world through the internet, the security of private information has raised concern as the data is the primary component of computer communication and lots of techniques are available to afford adequate protection to store the data securely. The cryptography and steganography methodologies are the most ideal ways to provide adequate safety in the field of…	10.1109/ICAECT49130.2021.9392480	https://ieeexplore.ieee.org/stamp/stamp.jsp?arnumber=9392480	Cryptography;Steganography;Encryption;Decryption;Embedding;Secret information	IEEE	IEEE Conferences
An enhanced Least Significant Bit steganography method using midpoint circle approach	V. Verma; Poonam; R. Chawla	Department of Computer Science and Engineering, Ramgarhia Institute of Engineering and Technology, Phagwara affiliated to Punjab Technical University, Jalandhar, India; Department of Computer Science and Applications, Kamla Nehru College for Women, Phagwara, India; Department of Computer Science and Engineering, Ramgarhia Institute of Engineering and Technology, Phagwara, India	2014 International Conference on Communication and Signal Processing	2014	To increase the security of messages sent over internet steganography is used. Various steganography techniques have been proposed so far. Least Significant Bit steganography is one such technique in which least significant bit of pixels of the image is replaced with data bits. This approach has the advantage that it is simplest one to understand, easy to implement and results in stego-images tha…	10.1109/ICCSP.2014.6949808	https://ieeexplore.ieee.org/stamp/stamp.jsp?arnumber=6949808	image hiding;least significant bit (LSB);mid point;steganography	IEEE	IEEE Conferences
Analysis of Secure Multimedia Communication in Cloud Computing	M. N. Sharath; T. M. Rajesh; M. Patil	Dayananda Sagar University,Department of Computer Science; Dayananda Sagar University,Department of Computer Science; Dayananda Sagar University,Department of Computer Science	2019 2nd International Conference on Intelligent Computing, Instrumentation and Control Technologies (ICICICT)	2019	The exponential up surge of cloud computing and multimedia data communication has alarmed academia-industries to develop more efficient and robust solution, especially secure data transmission system. Unlike classical text data security, multimedia data security requires methods with better signal preserving capacity as well as computational efficacy. Such needs become inevitable for cloud comput…	10.1109/ICICICT46008.2019.8993352	https://ieeexplore.ieee.org/stamp/stamp.jsp?arnumber=8993352	Secure Multimedia Data Communication;Cloud Computing;Cryptosystem;Steganography;Evolutionary Computing	IEEE	IEEE Conferences
Inject Stenography into Cybersecurity Education	D. Han; J. Yang; W. Summers	Sch. of Comput. Eng., Weifang Univ., Weifang, China; TSYS Sch. of Comput. Sci., Columbus State Univ., Columbus, GA, USA; TSYS Sch. of Comput. Sci., Columbus State Univ., Columbus, GA, USA	2017 31st International Conference on Advanced Information Networking and Applications Workshops (WAINA)	2017	Along with the development of information security, steganography has received increasingly attention. It has become a trend that more and more institutions offer steganography techniques in cybersecurity education. In this paper, we propose integrating steganography into cybersecurity curriculum. Stenography modules and hands-on labs are designed. It covers the principles of steganography, stega…	10.1109/WAINA.2017.30	https://ieeexplore.ieee.org/stamp/stamp.jsp?arnumber=7929653	steganography;steganalysis;cybersecurity education;information security;computer network security	IEEE	IEEE Conferences
Structural stegdetectors performance in case of side-informed message embedding	D. Progonov	Dept. of Physics and Information Security Systems, Institute of Physics and Technologies, NTUU "Igor Sikorsky Kyiv Polytechnic Institute", Kiev, Ukraine	2017 4th International Scientific-Practical Conference Problems of Infocommunications. Science and Technology (PIC S&T)	2017	Counteraction against sensitive information leakage with usage of hidden (steganographic) communication channels is topical issue today. Development of advanced side-informed message embedding methods lead to significantly increasing the robustness of formed stego files, in particular stego images, to known steganalysis methods. Providing the high accuracy of stego image detection in such case re…	10.1109/INFOCOMMST.2017.8246386	https://ieeexplore.ieee.org/stamp/stamp.jsp?arnumber=8246386	steganalysis;multiclass stegdetectors;side-informed embedding;digital images	IEEE	IEEE Conferences
Audio Steganography Based on Iterative Adversarial Attacks Against Convolutional Neural Networks	J. Wu; B. Chen; W. Luo; Y. Fang	Guangdong Key Laboratory of Information Security Technology, Sun Yat-sen University, Guangzhou, China; Guangdong Key Laboratory of Information Security Technology, Sun Yat-sen University, Guangzhou, China; Guangdong Key Laboratory of Information Security Technology, Sun Yat-sen University, Guangzhou, China; Guangdong Key Laboratory of Information Security Technology, Sun Yat-sen University, Guang…	IEEE Transactions on Information Forensics and Security	2020	Recently, convolutional neural networks (CNNs) have demonstrated superior performance on digital multimedia steganalysis. However, some studies have noted that most CNN-based classifiers can be easily fooled by adversarial examples, which form slightly perturbed inputs to a target network according to the gradients. Inspired by this phenomenon, we first introduce a novel steganography method base…	10.1109/TIFS.2019.2963764	https://ieeexplore.ieee.org/stamp/stamp.jsp?arnumber=8949445	Steganography;steganalysis;adversarial examples;convolutional neural networks	IEEE	IEEE Journals
A Multi-Layered Data Encryption and Decryption Scheme Based on Genetic Algorithm and Residual Numbers	E. Y. Baagyere; P. A. Agbedemnab; Z. Qin; M. I. Daabo; Z. Qin	School of Information and Software Engineering, University of Electronic Science and Technology of China, Chengdu, China; Department of Computer Science, C. K. T. University of Technology and Applied Sciences, Navrongo, Ghana; School of Information and Software Engineering, University of Electronic Science and Technology of China, Chengdu, China; Department of Computer Science, C. K. T. Universit…	IEEE Access	2020	Over the years, Steganography and Cryptography have been complementary techniques for enforcing security of digital data. The need for the development of robust multi-layered schemes to counter the exponential grow in the power of computing devices that can compromise security is critical in the design and implementation of security systems. Therefore, we propose a new combined steganographic and…	10.1109/ACCESS.2020.2997838	https://ieeexplore.ieee.org/stamp/stamp.jsp?arnumber=9099966	Cryptography;data security;genetic algorithm;residual numbers;steganography	IEEE	IEEE Journals
Reference-free Detection of LSB Steganography Using Histogram Analysis	N. M. Abdali; Z. M. Hussain	University of Babylon,College of Information Technology,Iraq; University of Kufa,Computer Science and Mathematics,Najaf,Iraq	2020 30th International Telecommunication Networks and Applications Conference (ITNAC)	2020	Due to the difficulty of obtaining a database of original images that are required in the classification process to detect tampering, this paper presents a technique for detecting image tampering such as image steganography in the spatial domain. The system depends on deriving the auto-correlation function of the image histogram, then applying a high-pass filter with a threshold. This technique c…	10.1109/ITNAC50341.2020.9315037	https://ieeexplore.ieee.org/stamp/stamp.jsp?arnumber=9315037	steganography;steganalysis;LSB steganography;image tampering	IEEE	IEEE Conferences
Image Steganography Based on Edge Detection Algorithm	I. KICH; E. B. AMEUR; Y. Taouil	Research Team MSISI - LaRIT Faculty of Sciences, IbnTofail University, Kenitra, Morocco; Research Team MSISI - LaRIT Faculty of Sciences, IbnTofail University, Kenitra, Morocco; Research Team MSISI - LaRIT Faculty of Sciences, IbnTofail University, Kenitra, Morocco	2018 International Conference on Electronics, Control, Optimization and Computer Science (ICECOCS)	2018	This article proposes a new steganography technique to embed secret message in grayscale images. It is an adaptive edge scheme that dissimulates the secret data in the edge pixels. The selection of the edge pixels is based on oversegmentation using Modified Simple Linear Iterative Clustering (M-SLIC). The M-SLIC algorithm makes it possible to segment an image into K regions called superpixel. Thi…	10.1109/ICECOCS.2018.8610603	https://ieeexplore.ieee.org/stamp/stamp.jsp?arnumber=8610603	Steganography;Steganalysis;Data hiding;Edge detection;Superpixel;SLIC algorithm	IEEE	IEEE Conferences
Developing a Highly Secure and High Capacity LSB Steganography Technique using PRNG	C. K. Deo; A. Singh; D. K. Singh; N. K. Soni	Medi-Caps University,Deptarment of Electronics Engineering,Indore,India; Medi-Caps University,Deptarment of Electronics Engineering,Indore,India; Medi-Caps University,Deptarment of Electronics Engineering,Indore,India; Medi-Caps University,Deptarment of Electronics Engineering,Indore,India	2020 International Conference on Computational Performance Evaluation (ComPE)	2020	Being a modern way of secret messaging, steganography has become one of the trending topic for researchers and scientists. Using image in data secrecy is most common among all other ways of digital communication. In steganography, a carrier object behaves as a cover for the secret object such that intruders are not aware of its existence. Thus, it is important to create a steganography technique …	10.1109/ComPE49325.2020.9200077	https://ieeexplore.ieee.org/stamp/stamp.jsp?arnumber=9200077	steganography;stego-image;LSB;PIT;PRNG;statistical steganalysis	IEEE	IEEE Conferences
OCTA (STAR) PVD: A different approach of image steganopgraphy	S. A. Thanekar; S. S. Pawar	D Y Patil college of engineering, Akurdi, Pune 411044, India; D Y Patil college of engineering, Akurdi, Pune 411044, India	2013 IEEE International Conference on Computational Intelligence and Computing Research	2013	Pixel Value Differencing (PVD) steganography method embeds secret data in images based on spatial information. In Tri Pixel Value Differencing (TPVD) steganography method the data is hidden in 2 √ó 2 Square block. In PVD and TPVD steganography histograms generated are having steps at regular intervals. These steps indicate that there is certain data hidden in the image. A critical literature surv…	10.1109/ICCIC.2013.6724139	https://ieeexplore.ieee.org/stamp/stamp.jsp?arnumber=6724139	Steganography;PVD;TPVD;Steganalysis;Histogram	IEEE	IEEE Conferences
Reversible watermarking in medical imaging with zero distortion in ROI	A. Roƒçek; M. Javorn√≠k; K. Slav√≠ƒçek; O. Dost√°l	Institute of Computer Science, Masaryk University, Brno, Czech Republic; Institute of Computer Science, Masaryk University, Brno, Czech Republic; Institute of Computer Science, Masaryk University, Brno, Czech Republic; Institute of Computer Science, Masaryk University, Brno, Czech Republic	2017 24th IEEE International Conference on Electronics, Circuits and Systems (ICECS)	2017	Securing images by watermarking is practically unused in medical practice despite its undeniable advantages. This paper proposes a method that tries to solve this problem. It is able to secure medical images by watermarking without any changes in those areas of images that carry medical information. It thus allows direct diagnosis of images in the watermarked state. The proposed method combines t…	10.1109/ICECS.2017.8292071	https://ieeexplore.ieee.org/stamp/stamp.jsp?arnumber=8292071	Watermarking;DICOM;medical images;security;Reversible;Zero;ROI	IEEE	IEEE Conferences
A Coverless Approach to Data Hiding Using DNA Sequences	Z. A. V. Nisperos; B. D. Gerardo; A. A. Hernandez	Technological Institute of the Philippines,Graduate Programs,Quezon,Philippines; Technological Institute of the Philippines,Graduate Programs,Quezon,Philippines; Technological Institute of the Philippines,College of Information Technology Education,Manila,Philippines	2019 2nd World Symposium on Communication Engineering (WSCE)	2019	In recent years, image steganography is being considered as one of the methods to secure the confidentiality of sensitive and private data sent over networks. Conventional image steganography techniques use cover images to hide secret messages. These techniques are susceptible to steganalysis algorithms based on anomaly detection. This paper proposes a new approach to image steganography without …	10.1109/WSCE49000.2019.9040968	https://ieeexplore.ieee.org/stamp/stamp.jsp?arnumber=9040968	coverless;data hiding;dna steganography;security;steganography	IEEE	IEEE Conferences
Advance steganography using dynamic octa pixel value differencing	S. Mangela; N. Daddikar; T. Bargode; P. N. Tatwadarshi	Computer Engineering, VIVA Institute of Technology, Mumbai, India; Computer Engineering, VIVA Institute of Technology, Mumbai, India; Computer Engineering, VIVA Institute of Technology, Mumbai, India; VIVA Institute of Technology, Mumbai, India	2017 International Conference on Innovations in Information, Embedded and Communication Systems (ICIIECS)	2017	The practice of concealing messages or information within redundant medium is called as steganography. The various types of steganography depends on the choice of redundant medium, which are text, image, audio and video. In image steganography the secret message are embedded into the pixels of cover image to produce stego image i.e. image embedded with secret message bits. Least Significant Bit t…	10.1109/ICIIECS.2017.8275989	https://ieeexplore.ieee.org/stamp/stamp.jsp?arnumber=8275989	Steganography;Cryptography;LSB (Least Significant Bit);PVD (Pixel Value Differencing);Cover image;Stego;Range table;AES (Advance Encryption Standard);hashing;Steganalysis	IEEE	IEEE Conferences
Security Enhancement in Image Steganography using Generative Adversarial Networks	K. N. Sangeetha; S. Singh; B. A. Usha; T. Anirudh R S IshaanGonnagar	JSS Academy of Technical Education (JSSATE),Dept of ECE,Bengaluru,560060; BMS Institute of Technology and Management,Dept of ETE,Bengaluru,560064; BMS Institute of Technology and Management,Dept of CSE,Bengaluru,560064; BMS Institute of Technology and Management,Dept of ISE,Bengaluru,560064	2021 5th International Conference on Computing Methodologies and Communication (ICCMC)	2021	The technique of concealing information within photos, videos, music etc. is called image steganography. Steganography excels in that it does not disclose the presence of any data as opposed to other methods such as cryptology which only try to prevent reading the said data. A major factor in assessing the steganography algorithms is its security. Steganography has subsequently earned remarkable …	10.1109/ICCMC51019.2021.9418456	https://ieeexplore.ieee.org/stamp/stamp.jsp?arnumber=9418456	Security Enhancement;Artificial Intelligence;Image Steganography;Neural Networks;Generative Adversarial Networks;Data Integrity;Extraction Reliability	IEEE	IEEE Conferences
DNA Privacy: Analyzing Malicious DNA Sequences using Deep Neural Networks	H. Bae; S. Min; H. -S. Choi; S. Yoon	Interdisciplinary Program in Bioinformatics, Seoul National University, Seoul, 08826, Korea, and Department of Cyber Security, Ewha Womans University, Seoul, 03760, Korea. (e-mail: hobae@snu.ac.kr); Department of Electrical and Computer Engineering, Seoul National University, Seoul, 08826, Korea. (e-mail: mswzeus@gmail.com); Department of Electrical and Computer Engineering, Seoul National Univer…	IEEE/ACM Transactions on Computational Biology and Bioinformatics	2020	Recent advances in next-generation sequencing technologies have led to the successful insertion of video information into DNA using synthesized oligonucleotides. Several attempts have been made to embed larger data into living organisms. This process of embedding messages is called steganography and it is used for hiding and watermarking data to protect intellectual property. In contrast, stegana…	10.1109/TCBB.2020.3017191	https://ieeexplore.ieee.org/stamp/stamp.jsp?arnumber=9170842	DNA steganalysis;DNA steganography;DNA watermark analysis;DNA malicious sequence analysis	IEEE	IEEE Early Access Articles
A case study for automatic detection of steganographic images in network traffic	√ñ. Erdem; M. Turan	Department of Computer Engineering, Istanbul Commerce University, 34840 Istanbul, Turkey; Department of Computer Engineering, Istanbul Commerce University, 34840 Istanbul, Turkey	2017 10th International Conference on Electrical and Electronics Engineering (ELECO)	2017	Detection and prevention of data breaches in corporate networks is one of the most important security problems of today's world. The techniques and applications proposed for solution are not successful when attackers attempt to steal data using steganography. Steganography is the art of storing data in a file called cover, such as picture, sound and video. The concealed data cannot be directly re…		https://ieeexplore.ieee.org/stamp/stamp.jsp?arnumber=8266175		IEEE	IEEE Conferences
Novel and secure encoding and hiding techniques using image steganography: A survey	S. Ashwin; J. Ramesh; S. A. Kumar; K. Gunavathi	Master's Degree in Embedded and Real Time Systems, PSG College KOF Technology, Coimbatore; (Sr. Gr.) Department of ECE, PSG College of Technology, Coimbatore, India; Graphics Hardware Engineer in Intel Technologies, India Pvt. Lte. Bangalore; ECE Department, PSG College of Technology, Coimbatore	2012 International Conference on Emerging Trends in Electrical Engineering and Energy Management (ICETEEEM)	2012	Steganography is the art of passing information in a manner that the very existence of the message is unknown. The goal of steganography is to avoid drawing suspicion to the transmission of a hidden message. If suspicion is raised, then this goal is defeated. It serves as a better way of securing message than cryptography which only conceals the content of the message not the existence of the mes…	10.1109/ICETEEEM.2012.6494463	https://ieeexplore.ieee.org/stamp/stamp.jsp?arnumber=6494463	Image steganography;steganalysis;spatial domain;transform domain;cryptograph;data hiding	IEEE	IEEE Conferences
Steganography using edge adaptive image	G. Karthigai Selvi; L. Mariadhasan; K. L. Shunmuganathan	Department of Computer Science and Engineering, R.M.K Engineering College, Chennai, India; Department of Computer Science and Engineering, R.M.K Engineering College, Chennai, India; Department of Computer Science and Engineering, R.M.K Engineering College, Chennai, India	2012 International Conference on Computing, Electronics and Electrical Technologies (ICCEET)	2012	The growth of high speed computer networks and that of the Internet, in particular, has increased the ease of Information Communication. Ironically, the cause for the development is also of the apprehension - use of digital formatted data. In comparison with Analog media, Digital media offers several distinct advantages such as high quality, easy editing, high fidelity copying, compression etc. B…	10.1109/ICCEET.2012.6203727	https://ieeexplore.ieee.org/stamp/stamp.jsp?arnumber=6203727	Encrypting the text;Locating the edges;Data extraction;Decoding the data	IEEE	IEEE Conferences
How to Extract Image Features Based on Co-Occurrence Matrix Securely and Efficiently in Cloud Computing	Y. Ren; X. Zhang; G. Feng; Z. Qian; F. Li	School of Communication and Information Engineering, Shanghai University, Shanghai, China; School of Computer Science, Fudan University, Shanghai, China; School of Communication and Information Engineering, Shanghai University, Shanghai, China; School of Communication and Information Engineering, Shanghai University, Shanghai, China; College of Computer Science and Technology, Shanghai University…	IEEE Transactions on Cloud Computing	2020	High-dimensional feature extraction based on co-occurrence matrix improves the detection performance of steganalysis, but it is difficult to be realized for massive image data by an analyzer with limited computational ability. We solve this problem by verifiable outsourcing computation, which allows a computationally weak client to outsource the evaluation of a function to a powerful but untruste…	10.1109/TCC.2017.2737980	https://ieeexplore.ieee.org/stamp/stamp.jsp?arnumber=8007305	Cloud computing;image steganalysis;feature extraction;outsourcing computation;co-occurrence matrix	IEEE	IEEE Journals
A Secure and High-Capacity Data-Hiding Method Using Compression, Encryption and Optimized Pixel Value Differencing	A. K. Shukla; A. Singh; B. Singh; A. Kumar	Management Information System, CSIR-Central Scientific Instruments Organisation, Chandigarh, India; Department of Computer Science and Engineering, Meerut Institute of Engineering and Technology, Meerut, India; AcSIR, CSIR-CSIO Campus, Chandigarh, India; AcSIR, CSIR-CSIO Campus, Chandigarh, India	IEEE Access	2018	A high capacity data hiding method using lossless compression, advanced encryption standard (AES), modified pixel value differencing (MPVD), and least significant bit (LSB) substitution is presented. Arithmetic coding was applied on a secret message for the lossless compression, which provided ~22% higher embedding capacity. The compressed secret message is subjected to AES encryption; this provi…	10.1109/ACCESS.2018.2868192	https://ieeexplore.ieee.org/stamp/stamp.jsp?arnumber=8453794	Advanced encryption standard (AES);least significant bit (LSB);modified pixel value differencing (MPVD);PVD;steganography	IEEE	IEEE Journals
Web Authentication Security Using Image Steganography and AES Encryption	H. Mogale; M. Esiefarienrhe; L. Letlonkane	Department of Computer Science, North-West University, Mafikeng, 2735, South Africa; Department of Computer Science, North-West University, Mafikeng, 2735, South Africa; Department of Computer Science, North-West University, Mafikeng, 2735, South Africa	2018 International Conference on Intelligent and Innovative Computing Applications (ICONIC)	2018	In this paper we present Web based highly secure Authentication Security system that uses Image Steganography and 128-bit Advanced Encryption Standard algorithm. Our developed web authentication system encrypts users passwords with an AES encryption that takes octillion years to decrypt and is coupled with face identification photograph which is used as a stegoimage to hide the encrypted password…	10.1109/ICONIC.2018.8601208	https://ieeexplore.ieee.org/stamp/stamp.jsp?arnumber=8601208	AES Encryption;Steganography;Web;Authen-tication;Cryptography	IEEE	IEEE Conferences
Audio steganography using ASCII code and GA	A. Mishra; P. Johri; A. Mishra	NIO, Greater Noida, India; GU Greater Noida; NIU Greater Noida	2017 International Conference on Infocom Technologies and Unmanned Systems (Trends and Future Directions) (ICTUS)	2017	As information sharing over the internet has been increased has raised the problem of security of digital data on the device as well as the communication channel through which the information is shared. Many techniques have been used so far to secure the valuable data and steganography is one of them. It is a technique used to conceal the secret data within a normal appearing cover media i.e. it …	10.1109/ICTUS.2017.8286088	https://ieeexplore.ieee.org/stamp/stamp.jsp?arnumber=8286088	Steganalysis;HVS;HAS;Linguistic Steganography;ASCII;LSB GA;RGB and CMY	IEEE	IEEE Conferences
An Overview and Computer Forensic Challenges in Image Steganography	I. A. Yari; S. Zargari	Dept. of Inf. Syst. Security, Sheffield Hallam Univ., Sheffield, UK; Dept. of Inf. Syst. Security, Sheffield Hallam Univ., Sheffield, UK	2017 IEEE International Conference on Internet of Things (iThings) and IEEE Green Computing and Communications (GreenCom) and IEEE Cyber, Physical and Social Computing (CPSCom) and IEEE Smart Data (SmartData)	2017	The development of powerful imaging tools, editing images for changing their data content is becoming a mark to undertake. Tempering image contents by adding, removing, or copying/moving without leaving a trace or unable to be discovered by the investigation is an issue in the computer forensic world. The protection of information shared on the Internet like images and any other con?dential infor…	10.1109/iThings-GreenCom-CPSCom-SmartData.2017.60	https://ieeexplore.ieee.org/stamp/stamp.jsp?arnumber=8276778	Image Steganography;LSB Steganography;LSB Algorithm of Spatial Domain;steganalysis	IEEE	IEEE Conferences
A Steganography-based framework to prevent active attacks during user authentication	S. -h. Gunawardena; D. Kulkarni; B. Gnanasekaraiyer	Asia Pacific Institute of Information Technology, Colombo, Sri-Lanka; Asia Pacific Institute of Information Technology, Colombo, Sri-Lanka; Asia Pacific Institute of Information Technology, Colombo, Sri-Lanka	2013 8th International Conference on Computer Science & Education	2013	User authentication is a vital component in most systems that need to assure security of services and data. Majority of the applications so far depend on alphanumeric text based password schemes for authentication, however, user information management is not as secure in some systems. A weak authentication may also enable hackers to steal user information or bypass authentication. Increase of soc…	10.1109/ICCSE.2013.6553942	https://ieeexplore.ieee.org/stamp/stamp.jsp?arnumber=6553942	Authentication;Steganography;Steganalysis	IEEE	IEEE Conferences
Network Steganography Based on PVD Idea	V. Sabeti; M. Shoaei	Department of Engineering & Technology, Alzahra University, Tehran, Iran; Department of Engineering & Technology, Alzahra University, Tehran, Iran	2018 8th International Conference on Computer and Knowledge Engineering (ICCKE)	2018	Network steganography based on the packet length, is a branch of network steganographic methods that transfers intended message by modifying the length of the packets in the network. In this paper, a new network steganographic method based on the packets length is presented using the idea of embedding the message in the lengths differences of the consecutive packet pairs. Modifying reference pack…	10.1109/ICCKE.2018.8566629	https://ieeexplore.ieee.org/stamp/stamp.jsp?arnumber=8566629	network steganography;steganalysis;packet length differencing;pixel value differencing	IEEE	IEEE Conferences
Data Hiding Techniques in Steganography Using Fibonacci and Catalan Numbers	N. Aroukatos; K. Manes; S. Zimeras; F. Georgiakodis	Dept. of Inf., Univ. of Piraeus, Piraeus, Greece; Dept. of Inf., Univ. of Piraeus, Piraeus, Greece; Dept. of Stat. & Actuarial - Financial Math., Aegean Univ., Samos, Greece; Dept. of Inf., Univ. of Piraeus, Piraeus, Greece	2012 Ninth International Conference on Information Technology - New Generations	2012	During the last decades, Steganography has found many applications. Many steganographic systems have been developed and used in various areas, e.g., in digital assets (DRM), Telecommunications, Medicine etc. In this paper, we prove that the set CF, which is a union of a certain set of Fibonacci numbers and a certain set of Catalan numbers, satisfies conditions, similar to those of Zeckendorf's Th…	10.1109/ITNG.2012.96	https://ieeexplore.ieee.org/stamp/stamp.jsp?arnumber=6209205	LSB;Zeckendorf;bitplane;numeral system;steganalysis	IEEE	IEEE Conferences
Secure LSB steganography for colored images using character-color mapping	Z. Y. Al-Omari; A. T. Al-Taani	Department of Computer Science, Yarmouk University, Irbid, Jordan; Department of Computer Science, Yarmouk University, Irbid, Jordan	2017 8th International Conference on Information and Communication Systems (ICICS)	2017	Steganography is the science of embedding the secret messages inside other medium files in a way that hides the existence of the secret message at all. Steganography can be applied to text, audio, image, and video file types. In this study, we propose a new steganography approach for digital images in which the RGB coloring model was used. The efficiency of the proposed approach has been tested a…	10.1109/IACS.2017.7921954	https://ieeexplore.ieee.org/stamp/stamp.jsp?arnumber=7921954	digital image steganography;spatial domain embedding;transform domain embedding;Steganalysis	IEEE	IEEE Conferences
En-VStegNET: Video Steganography using spatio-temporal feature enhancement with 3D-CNN and Hourglass	A. Jaiswal; S. Kumar; A. Nigam	IIT Dharwad,Dept. of Computer Science,Dharwad,India; GLA University,CEA Department,Mathura,India; SCEE IIT Mandi,Mandi,India	2020 International Joint Conference on Neural Networks (IJCNN)	2020	Learning Spatio-temporal features has shown improved performance on tasks involving video analysis using deep learning, and the deep learning community has used these features to solve a varied variety of problems. Video steganography is one such problem where learning these features for a video can help improve the performance of steganography. Steganography is the practice of concealing confide…	10.1109/IJCNN48605.2020.9206921	https://ieeexplore.ieee.org/stamp/stamp.jsp?arnumber=9206921		IEEE	IEEE Conferences
The method of hiding steganography without key exchanging and original image	L. V. Nguyen; T. N. Tien; H. Van Canh	University of Engineering and Technology, VNU, 144 Xuan Thuy, Hanoi, Vietnam; University of Engineering and Technology, VNU, 144 Xuan Thuy, Hanoi, Vietnam; Dept. of Professional Technique I, Ministry of Public Security, 58A Tran Nhan Tong, Hanoi, Vietnam	2012 IEEE International Conference on Computer Science and Automation Engineering (CSAE)	2012	This paper presents a novel algorithm of hiding secret messages by applying mathematical lemmas and information theory. The proposed algorithm can hide more information with acceptable embedded rate and achieves requirements of information hiding algorithm and simply information extracting. The main idea is applying modern algebra to solve the information hiding problem in multimedia. In order to…	10.1109/CSAE.2012.6272803	https://ieeexplore.ieee.org/stamp/stamp.jsp?arnumber=6272803	cryptography;steganography;steganalysis;embedding impact;matrix embedding;matrix encoding;trelliscoded quantization	IEEE	IEEE Conferences
Adaptive Bit Rotation and Inversion Scoring: A Novel Approach to LSB Image Steganography	R. A. Subong; A. C. Fajardo; Y. J. Kim	Graduate Programs Technological Institute of the Philippines, Quezon City, Philippines; School of Engineering and IT Manuel L. Quezon University, Quezon City, Philippines; Department of Computer Engineering, Hanbat National University, Daejeon, Republic of Korea	2018 IEEE 10th International Conference on Humanoid, Nanotechnology, Information Technology,Communication and Control, Environment and Management (HNICEM)	2018	In image steganography, the direct trade-off between the aspects of image's imperceptibility and payload capacity has always been a long-time challenge wherein the improvement of one aspect degrades the other. The more secret data is embedded into an image, the more it begins to look different from the original image. The more the image looks altered, the more it will be suspected of hiding somet…	10.1109/HNICEM.2018.8666228	https://ieeexplore.ieee.org/stamp/stamp.jsp?arnumber=8666228	Bit Rotation and Inversion;Cryptography;Image Steganography;LSB Substitution;spatial Domain	IEEE	IEEE Conferences
Steganography in Arabic text using Kashida variation algorithm (KVA)	A. Odeh; K. Elleithy; M. Faezipour	Computer Science & Engineering University of Bridgeport Bridgeport, CT 06604, USA; Computer Science & Engineering University of Bridgeport Bridgeport, CT 06604, USA; Computer Science & Engineering University of Bridgeport Bridgeport, CT 06604, USA	2013 IEEE Long Island Systems, Applications and Technology Conference (LISAT)	2013	The need for secure communications has significantly increased with the explosive growth of the internet and mobile communications. The usage of text documents has doubled several times over the past years especially with mobile devices. In this paper, we propose a new steganography algorithm for Unicode language (Arabic). The algorithm employs some Arabic language characteristics which represent…	10.1109/LISAT.2013.6578239	https://ieeexplore.ieee.org/stamp/stamp.jsp?arnumber=6578239	Steganography;Kashida;Carrier file;Information Hiding;Persian/Arabic Text;Steganalysis;Diacritics	IEEE	IEEE Conferences
Steganography by multipoint Arabic letters	A. Odeh; A. Alzubi; Q. B. Hani; K. Elleithy	Department of Computer Science & Engineering, University of Bridgeport, Bridgeport, CT 06604, USA; Department of Computer Science & Engineering, University of Bridgeport, Bridgeport, CT 06604, USA; Department of Computer Science & Engineering, University of Bridgeport, Bridgeport, CT 06604, USA; Department of Computer Science & Engineering, University of Bridgeport, Bridgeport, CT 06604, USA	2012 IEEE Long Island Systems, Applications and Technology Conference (LISAT)	2012	Security methodologies are taken into consideration for many applications, where transferring sensitive data over network must be protected from any intermediate attacker. Privacy of data can be granted using encryption, by changing transmitted data into cipher form. Apart from encryption, hiding data represents another technique to transfer data without being noticeable by an attacker. This tech…	10.1109/LISAT.2012.6223209	https://ieeexplore.ieee.org/stamp/stamp.jsp?arnumber=6223209	Steganography;carrier file;text steganograph;image steganography;audio steganography;information hiding;Persian/Arabic Text;steganalysis;stego medium;stego_key	IEEE	IEEE Conferences
A Hybrid Image steganography method based on genetic algorithm	S. Al-Janabi; I. Al-Shourbaji	Department of Computer Science, Faculty of Science for Women (SCIW), University of Babylon, Iraq; Computer Network Department, Computer Science and Information System College, University of Jazan, Saudi Arabia	2016 7th International Conference on Sciences of Electronics, Technologies of Information and Telecommunications (SETIT)	2016	The use of internet increases the chances for attackers to detect the information content during the transmission process between two parties. Steganography is a solution to pass messages between two parties in a secure manner. This work proposes a secure method to hide one or more images simultaneously inside cover image with the same size. This method used genetic algorithm technique to generat…	10.1109/SETIT.2016.7939903	https://ieeexplore.ieee.org/stamp/stamp.jsp?arnumber=7939903	Steganography;Genetic Algorithm;image Steganography;Steganalysis;Stego-image	IEEE	IEEE Conferences
Key Generation for Zero Steganography Using DNA Sequences	Z. A. Nisperos; B. Gerardo; A. Hernandez	Technological Institute of the Philippines,Graduate Programs,Quezon City,Philippines; Technological Institute of the Philippines,Graduate Programs,Quezon City,Philippines; Technological Institute of the Philippines,College of Information Technology Education,Manila,Philippines	2020 12th International Conference on Electronics, Computers and Artificial Intelligence (ECAI)	2020	Some of the key challenges in steganography are imperceptibility and resistance to detection of steganalysis algorithms. Zero steganography is an approach to data hiding such that the cover image is not modified. This paper focuses on the generation of stego-key, which is an essential component of this steganographic approach. This approach utilizes DNA sequences and shifting and flipping operati…	10.1109/ECAI50035.2020.9223227	https://ieeexplore.ieee.org/stamp/stamp.jsp?arnumber=9223227	data hiding;DNA sequences;DNA key generation;information security;zero steganography	IEEE	IEEE Conferences
Coverless Image Steganography: A Survey	J. Qin; Y. Luo; X. Xiang; Y. Tan; H. Huang	College of Computer Science and Information Technology, Central South University of Forestry and Technology, Changsha, China; College of Computer Science and Information Technology, Central South University of Forestry and Technology, Changsha, China; College of Computer Science and Information Technology, Central South University of Forestry and Technology, Changsha, China; College of Computer S…	IEEE Access	2019	With the digitalization of information, a lot of multimedia data are under attack, information security has become a key issue of public concern. Image steganography, aiming at using cover images to convey secret information has become one of the most challenge and important subjects in the field of information security recently. Different from the traditional image steganography, coverless image…	10.1109/ACCESS.2019.2955452	https://ieeexplore.ieee.org/stamp/stamp.jsp?arnumber=8911367	Steganography;coverless image steganography;information hiding;information security	IEEE	IEEE Journals
A Multi-Scale Feature Selection Method for Steganalytic Feature GFR	X. Yu; Y. Ma; R. Jin; L. Xu; X. Duan	College of Software, Henan Normal University, Xinxiang, China; College of Computer and Information Engineering, Henan Normal University, Xinxiang, China; SanQuan Medical College, Xinxiang, China; College of Computer and Information Engineering, Henan Normal University, Xinxiang, China; College of Computer and Information Engineering, Henan Normal University, Xinxiang, China	IEEE Access	2020	The Rich Model of the Gabor filter (referred to as the GFR steganalytic feature) can detect JPEG-adaptive steganography objects. However, feature dimensionality that is too high will lead to too much computation and will correspondingly reduce the detection efficiency. To reduce the dimensionality and the operating time of GFR steganalytic features and to improve the stego image detection accurac…	10.1109/ACCESS.2020.2981738	https://ieeexplore.ieee.org/stamp/stamp.jsp?arnumber=9040614	Fast feature selection;GFR;steganalytic features;multi-scale	IEEE	IEEE Journals
A Novel Approach to Hide Text Data in Colour Image	S. Kumar; S. Kumar; N. K. Singh; A. Majumder; S. Changder	Department of Computer Science & Engineering, Dr.B.C. Roy Engineering College, Durgapur, India; Department of Computer Science & Engineering, Dr.B.C. Roy Engineering College, Durgapur, India; Department of Computer Science & Engineering, Dr.B.C. Roy Engineering College, Durgapur, India; Department of Computer Science & Engineering, Dr.B.C. Roy Engineering College, Durgapur, India; Department of C…	2018 7th International Conference on Reliability, Infocom Technologies and Optimization (Trends and Future Directions) (ICRITO)	2018	Steganography, unlike cryptography, is an art of hiding of information in such a manner that it does not attract attention. This ancient practice has been in use for a long time to hide and communicate sensitive data escaping the notice of prying eyes. This artin today's time in the context of image, is being exploited in digital world generically to hide digital signatures and watermarks. While …	10.1109/ICRITO.2018.8748390	https://ieeexplore.ieee.org/stamp/stamp.jsp?arnumber=8748390	Stegnography;Selective Stegnography;LSB substitution;Data Hiding;Color Image Hiding;RGB Modification	IEEE	IEEE Conferences
A new chaos steganography algorithm for hiding multimedia data	M. Tayel; H. Shawky; A. E. S. Hafez	Electrical Engineering Department, Faculty of Engineering, Alexandria University, Egypt; Electrical Engineering Department, Faculty of Engineering, Alexandria University, Egypt; Electrical Engineering Department, Faculty of Engineering, Alexandria University, Egypt	2012 14th International Conference on Advanced Communication Technology (ICACT)	2012	The paper is devoted to propose a new chaos steganography algorithm for hiding the multimedia data, image, text, or sound. The proposed algorithm based on coordinate the data in the image dimensions using chaos distribution arrangement. The data is embedded with the original image in the pixels least significant bits, so can't appears within the image. When the image received the embedded data is…		https://ieeexplore.ieee.org/stamp/stamp.jsp?arnumber=6174644	Chaos;Steganography;Image Processing	IEEE	IEEE Conferences
Key Dependent Image Steganography Using Edge Detection	S. Alam; V. Kumar; W. A. Siddiqui; M. Ahmad	Dept. of Comput. Eng., Jamia Millia Islamia, New Delhi, India; Dept. of Comput. Eng., Jamia Millia Islamia, New Delhi, India; Dept. of Comput. Eng., Jamia Millia Islamia, New Delhi, India; Dept. of Comput. Eng., Jamia Millia Islamia, New Delhi, India	2014 Fourth International Conference on Advanced Computing & Communication Technologies	2014	Steganography is the science of invisible communication. It aims at hiding sensitive information in digital media in a way to conceal the existence of information. In this paper, we aimed to propose an improved secured image steganography scheme recently given by Chen et al. The improved scheme is secret key based random LSB substitution. It also takes the advantages of edge detection based pixel…	10.1109/ACCT.2014.72	https://ieeexplore.ieee.org/stamp/stamp.jsp?arnumber=6783431	Steganography;edge detection;security;chaotic systems;imperceptibility	IEEE	IEEE Conferences
Cover selection steganography	V. Hajduk; D. Levick√Ω	Department of Electronics and Multimedia Communications, Letn√° 9, 042 00 Ko≈°ice, Slovakia; Department of Electronics and Multimedia Communications, Letn√° 9, 042 00 Ko≈°ice, Slovakia	2016 International Symposium ELMAR	2016	Information hiding represents an essential part of secure communication. Except for cryptography there is another approach, steganography. Methods of steganography deal with an embedding the confidential information into any modality of multimedia information in such a way that third party is not able to recognize caused modification. Thus there are many sophisticated methods how do build the sys…	10.1109/ELMAR.2016.7731787	https://ieeexplore.ieee.org/stamp/stamp.jsp?arnumber=7731787	Steganography;Image;Cover Selection Method;DWT	IEEE	IEEE Conferences
DeepKeyStego: Protecting Communication by Key-Dependent Steganography with Deep Networks	Z. Li; G. Han; S. Guo; C. Hu	Shandong University; Shandong University; Shandong University; Shandong University	2019 IEEE 21st International Conference on High Performance Computing and Communications; IEEE 17th International Conference on Smart City; IEEE 5th International Conference on Data Science and Systems (HPCC/SmartCity/DSS)	2019	Hiding both the presence and the content of secret information against eavesdropping over public communication channels is crucial for protecting privacy sensitive communication. Steganography is the art of hiding confidential information into normal carriers. Images are the most widely used containers for steganography. However, most of the current popular image steganographic schemes are design…	10.1109/HPCC/SmartCity/DSS.2019.00267	https://ieeexplore.ieee.org/stamp/stamp.jsp?arnumber=8855704	steganography;adversarial training;symmetric;asymmetric	IEEE	IEEE Conferences
Novel video steganography algorithm based on secret sharing and error-correcting code for H.264/AVC	Y. Zhang; M. Zhang; X. Yang; D. Guo; L. Liu	Key Laboratory of Network & Information Security of PAP, Engineering College of PAP, Xi'an 710086, China; Key Laboratory of Network & Information Security of PAP, Engineering College of PAP, Xi'an 710086, China; Key Laboratory of Network & Information Security of PAP, Engineering College of PAP, Xi'an 710086, China; Key Laboratory of Network & Information Security of PAP, Engineering College of P…	Tsinghua Science and Technology	2017	In this paper, we analyze the video steganography technique, which is used to ensure national security and the confidentiality of the information of governmental agencies and enterprises. Videos may be used to transmit secrets and conduct covert communication. As such, we present an algorithm based on a secret sharing scheme and an Error-Correcting Code (ECC), which combines Grey Relational Analy…	10.23919/TST.2017.7889641	https://ieeexplore.ieee.org/stamp/stamp.jsp?arnumber=7889641		TUP	TUP Journals
A Hybrid Steganography Method using 3LSB Substitution on Sub-Images based on a Key-Matrix	K. Ashwin; P. Vignesh; M. Rajasekhar Reddy; K. Ravichandran	School of Computing, SASTRA University, Thanjavur, India; School of Computing, SASTRA University, Thanjavur, India; School of Computing, SASTRA University, Thanjavur, India; School of Computing, SASTRA University, Thanjavur, India	2018 IEEE International Conference on Electronics, Computing and Communication Technologies (CONECCT)	2018	With the increase in the amount of data transferred online, there is an increasing requirement of security. Steganography is one field of data encryption which focuses on hiding a secret message inside a cover image. A normal person intercepting the image would not be able to identify the secret message. This paper proposes a new algorithm which performs a variation of LSB substitution method in …	10.1109/CONECCT.2018.8482370	https://ieeexplore.ieee.org/stamp/stamp.jsp?arnumber=8482370	Steganography;information hiding;image security;LSB encoding;key-matrix	IEEE	IEEE Conferences
A Novel Image Steganography Method for Industrial Internet of Things Security	M. Hassaballah; M. A. Hameed; A. I. Awad; K. Muhammad	Department of Computer Science, Faculty of Computers and Information, South Valley University, Qena, Egypt; Department of Computer Science, Faculty of Computers and Information, Luxor University, Luxor, Egypt; Department of Computer Science, Electrical and Space Engineering, Lule√• University of Technology, Lule√•, Sweden; Visual Analytics for Knowledge Laboratory (VIS2KNOW Lab), School of Conver…	IEEE Transactions on Industrial Informatics	2021	The rapid development of the Industrial Internet of Things (IIoT) and artificial intelligence (AI) brings new security threats by exposing secret and private data. Thus, information security has become a major concern in the communication environment of IIoT and AI, where security and privacy must be ensured for the messages between a sender and the intended recipient. In this article, we propose…	10.1109/TII.2021.3053595	https://ieeexplore.ieee.org/stamp/stamp.jsp?arnumber=9334425	Data hiding;industrial Internet of Things (IoT);information security;optimization;privacy;steganography	IEEE	IEEE Journals
A novel image steganography method based on DCT and LSB	A. Sheidaee; L. Farzinvash	Faculty of Electrical and Computer Engineering, University of Tabriz, Tabriz, Iran; Faculty of Electrical and Computer Engineering, University of Tabriz, Tabriz, Iran	2017 9th International Conference on Information and Knowledge Technology (IKT)	2017	Image steganography is the study of embedding sensitive information in images without distorting their visual quality. In this paper, we have proposed an efficient image steganography algorithm to embed the secret image in the cover image. In this scheme, the secret image is encrypted that refers to the transformation of the secret data with Discrete Cosine Transform (DCT) compound with its hash …	10.1109/IKT.2017.8258628	https://ieeexplore.ieee.org/stamp/stamp.jsp?arnumber=8258628	steganography;encryption;Discrete Cosine Transform (DCT);least significant bit (LSB);privacy;authentication	IEEE	IEEE Conferences
Contribution to image steganography using pulse coupled neural networks	R. Forg√°ƒç; R. Krakovsk√Ω	Dept. of Parallel and Distributed Information Processing, Institute of Informatics Slovak Academy of Sciences, Bratislava, Slovakia; Department of Informatics, Faculty of Education, Catholic University, Ru≈æomberok, Slovakia	2017 Communication and Information Technologies (KIT)	2017	The paper is focused on use of Pulse Coupled Neural Network (PCNN) in the image steganography based on the research in the field of invariant image recognition. In general, steganography deals with data concealing in the cover mediums which can be freely accessible or transmitted by various communication channels without any restriction. A suitable position of hidden message is crucial for a succ…	10.23919/KIT.2017.8109445	https://ieeexplore.ieee.org/stamp/stamp.jsp?arnumber=8109445	steganography;binary image;cover image;stego image;Pulse Coupled Neural Network;feature generation;encoding;decoding;Last Significant Bit method	IEEE	IEEE Conferences
Steganography of Encrypted Messages Inside Valid QR Codes	M. Alajmi; I. Elashry; H. S. El-Sayed; O. S. Farag Allah	Department of Computer Engineering, Taif University, Taif, Saudi Arabia; Department of Electrical Engineering, Kafrelsheikh University, Kafrelsheikh, Egypt; Department of Electrical Engineering, Faculty of Engineering, Menoufia University, Shebin El-Kom, Egypt; Department of Information Technology, College of Computers and Information Technology, Taif University, Taif, Saudi Arabia	IEEE Access	2020	Steganography is considered the first line of defense in information security as it hides a secret message (payload) inside an innocent looking file (container) to transfer the payload under the adversary's nose without noticing it. Steganographic systems only use the container to hide the payload. In this paper, we present a steganographic system that uses the container not only to hide the payl…	10.1109/ACCESS.2020.2971984	https://ieeexplore.ieee.org/stamp/stamp.jsp?arnumber=8985346	QR code;steganography;encryption	IEEE	IEEE Journals
Secured LSB Modification using Dual Randomness	P. S. Sapra; H. Mittal	Department of Computer Science, Jaypee Institute of Information Technology, Noida, India; Department of Computer Science, Jaypee Institute of Information Technology, Noida, India	2016 International Conference on Recent Advances and Innovations in Engineering (ICRAIE)	2016	Steganography is being used to communicate confidential pieces of information across covert channels as it is less prone to attacks than conventional cryptography methods. It is increasingly used for images or audio files. Least Significant Bit modification is most popular method for steganography through audio files. However, it is open to steganalysis. In this paper, a novel Secured LSB Modific…	10.1109/ICRAIE.2016.7939592	https://ieeexplore.ieee.org/stamp/stamp.jsp?arnumber=7939592	Audio;LSB;Steganography;RSA;XOR	IEEE	IEEE Conferences
Table of contents			2016 International Conference on Computation System and Information Technology for Sustainable Solutions (CSITSS)	2016	The following topics are dealt with: human face tracking; fuzzy c means; image denoising; video coding; social media networks visualization; image steganalysis; HEVC; multimobile agent itinerary planning; VANET; virtual machine parameters; mobile adhoc networks; multipath routing; mesh networks; priority based scheduling algorithm; image mining; software quality; word sense disambiguation; progra…	10.1109/CSITSS.2016.7779450	https://ieeexplore.ieee.org/stamp/stamp.jsp?arnumber=7779450		IEEE	IEEE Conferences
Table of contents			2013 10th International ISC Conference on Information Security and Cryptology (ISCISC)	2013	The following topics are dealt with: attribute-based ring signature; secret key cryptosystem; WSN; Internet-of-Things; video watermarking; MANET; cognitive radio; cloud computing; blind image steganalysis; cellular automata; neural network; and detecting authentication misuse attack.	10.1109/ISCISC.2013.6767318	https://ieeexplore.ieee.org/stamp/stamp.jsp?arnumber=6767318		IEEE	IEEE Conferences
Spatial Domain Steganography Techniques and Neural Network based Steganalysis with Differential Storage	T. Jain	Indian Institute of Information Technology,Nagpur,India	2020 International Conference on Emerging Trends in Information Technology and Engineering (ic-ETITE)	2020	Steganography techniques have been used since ancient time. Today when all the confidential data are being sent digitally then the need for steganography to be applied to digital media has increased all the more. This paper aims to achieve a thorough understanding of the existing spatial domain steganography techniques. It focuses on understanding the advantages and limitations of existing algori…	10.1109/ic-ETITE47903.2020.416	https://ieeexplore.ieee.org/stamp/stamp.jsp?arnumber=9077585	Stegonography;Steganalysis;Differential storage;Neural network	IEEE	IEEE Conferences
Deep Learning-Based Steganalysis Against Spatial Domain Steganography	D. -H. Kim; H. -Y. Lee	Dept. of Software Eng., Kumoh Nat. Inst. of Technol., Gumi, South Korea; Dept. of Comput. Software Eng., Kumoh Nat. Inst. of Technol., Gumi, South Korea	2017 European Conference on Electrical Engineering and Computer Science (EECS)	2017	Against steganography to hide secret messages into an innocent-like cover, steganalysis was studied to detect the presence of hidden messages, and steganography flaws were determined by human intervention. In this paper, we present a steganalysis method using deep learning for spatial domain steganography which does not require human intervention. The deep learning-based steganalysis model is des…	10.1109/EECS.2017.9	https://ieeexplore.ieee.org/stamp/stamp.jsp?arnumber=8411985	steganalysis;deep learning;LSB steganography	IEEE	IEEE Conferences
Image-adaptive steganalysis for LSB Matching steganography	O. Juarez-Sandoval; M. Cedillo-Hernandez; M. Nakano-Miyatake; H. Perez-Meana; K. Toscano-Medina	Seccion de Estudios de Posgrado e Investigacion ESIME Culhuacan, Instituto Politecnico Nacional IPN, Ciudad de Mexico, Mexico; Seccion de Estudios de Posgrado e Investigacion ESIME Culhuacan, Instituto Politecnico Nacional IPN, Ciudad de Mexico, Mexico; Seccion de Estudios de Posgrado e Investigacion ESIME Culhuacan, Instituto Politecnico Nacional IPN, Ciudad de Mexico, Mexico; Seccion de Estudio…	2016 39th International Conference on Telecommunications and Signal Processing (TSP)	2016	This paper proposes an image-adaptive steganalysis algorithm for LSB-Matching steganography. In the proposed method, the content features of the input image are analyzed in order to obtain a classification composed by plain and non-plain regions. In this context, only the plain regions of the input image are considered to determine if the image contains or not hidden information. The experimental…	10.1109/TSP.2016.7760925	https://ieeexplore.ieee.org/stamp/stamp.jsp?arnumber=7760925	steganalysis;image-adaptive steganalysis;LSB-matching steganography;difference vector;histogram characteristic function center of mass	IEEE	IEEE Conferences
Technology of Image Steganography and Steganalysis Based on Adversarial Training	H. Zhang; Z. Song; B. Feng; Z. Zhou; F. Liu	Equipment Management and UAV Engineering College, Air Force Engineering University,Xi'an,China; Equipment Management and UAV Engineering College, Air Force Engineering University,Xi'an,China; Equipment Management and UAV Engineering College, Air Force Engineering University,Xi'an,China; Equipment Management and UAV Engineering College, Air Force Engineering University,Xi'an,China; Air Force Engin…	2020 16th International Conference on Computational Intelligence and Security (CIS)	2020	Steganography has made great progress over the past few years due to the advancement of deep convolutional neural networks (DCNN), which has caused severe problems in the network security field. Ensuring the accuracy of steganalysis is becoming increasingly difficult. In this paper, we designed a two-channel generative adversarial network (TGAN), inspired by the idea of adversarial training that …	10.1109/CIS52066.2020.00025	https://ieeexplore.ieee.org/stamp/stamp.jsp?arnumber=9407434	adversarial training;adversarial networks;steganalysis;steganography	IEEE	IEEE Conferences
IoT Confidentiality: Steganalysis breaking point for J-UNIWARD using CNN	N. Mohamed; T. Rabie; I. Kamel	Research Institute of Science & Eng., University of Sharjah,Sharjah,United Arab Emirates; University of Sharjah,Dept. of Computer Eng.,Sharjah,United Arab Emirates; University of Sharjah,Dept. of Computer Eng.,Sharjah,United Arab Emirates	2020 Advances in Science and Engineering Technology International Conferences (ASET)	2020	The Internet of Things (IoT) technology is being utilized in endless applications nowadays and the security of these applications is of great importance. Image based IoT applications serve a wide variety of fields such as medical application and smart cities. Steganography is a great threat to these applications where adversaries can use the images in these applications to hide malicious messages…	10.1109/ASET48392.2020.9118272	https://ieeexplore.ieee.org/stamp/stamp.jsp?arnumber=9118272	Steganography;Steganalysis;DCT;JPEG;CNN	IEEE	IEEE Conferences
Performance evaluation of feature-based steganalysis in steganography	D. Majercak; V. Banoci; M. Broda; G. Bugar; D. Levicky	Dept. of Electronics and Multimedia Communications, Faculty of Electrical Engineering and Informatics, Technical University of Kosice, Letna 9, 042 00 Kosice, Slovak Republic; Dept. of Electronics and Multimedia Communications, Faculty of Electrical Engineering and Informatics, Technical University of Kosice, Letna 9, 042 00 Kosice, Slovak Republic; Dept. of Electronics and Multimedia Communicati…	2013 23rd International Conference Radioelektronika (RADIOELEKTRONIKA)	2013	The objective of this paper is performance testing of Feature-based Steganalysis methods for detection of steganography tools that are used for hiding a secret message in still images. Many of those tools, which can be used publicly, cause statistical changes in original images during embedding process. The features represent those statistically calculated changes, where feature extraction in thi…	10.1109/RadioElek.2013.6530948	https://ieeexplore.ieee.org/stamp/stamp.jsp?arnumber=6530948	steganography;steganalysis;SVM;FBS;message hiding;universal steganalysis method;blind steganography	IEEE	IEEE Conferences
Video steganalysis of multiplicative spread spectrum steganography	N. Zarmehi; M. A. Akhaee	School of Electrical and Computer Engineering, College of Engineering, University of Tehran, Iran; School of Electrical and Computer Engineering, College of Engineering, University of Tehran, Iran	2014 22nd European Signal Processing Conference (EUSIPCO)	2014	In this paper we propose a video steganalysis method toward multiplicative spread spectrum embedding. We use the redundancies of the video frames to estimate the cover frame and after extracting some features from the video frames and the estimated ones, the received video is classified as suspicious or not suspicious. In the case that the video declared suspicious, we estimate the hidden message…		https://ieeexplore.ieee.org/stamp/stamp.jsp?arnumber=6952888	Video steganalysis;spread spectrum steganography;frame estimation	IEEE	IEEE Conferences
Targeted Steganalysis of Edge Adaptive Image Steganography Based on LSB Matching Revisited Using B-Spline Fitting	S. Tan; B. Li	College of Computer Science and Software Engineering, Shenzhen University, China; College of Information Engineering, Shenzhen University, China	IEEE Signal Processing Letters	2012	In this letter, the authors point out that the readjusting phase of edge adaptive image steganography based on LSB matching revisited introduces a pulse distortion to the long exponential tail of the histogram of the absolute difference of the pixel pairs. Making use of this observation, a targeted steganalytic method based on B-Spline fitting is proposed. Experimental results show that the propo…	10.1109/LSP.2012.2194702	https://ieeexplore.ieee.org/stamp/stamp.jsp?arnumber=6183461	B-spline fitting;edge adaptive image steganography;LSB matching;steganalysis	IEEE	IEEE Journals
A real time text steganalysis by using statistical method	S. Samanta; S. Dutta; G. Sanyal	Haldia Institute of Technology, Haldia, WB, INDIA; Dr. B. C. Roy Engineering College, Durgapur, WB, INDIA; National Institute of Technology, Durgapur, WB, INDIA	2016 IEEE International Conference on Engineering and Technology (ICETECH)	2016	Steganography is the art of hiding data in data in an untraceable way. Main concern of steganography is hiding the existence of hidden message. Steganalysis is the art and science of detecting hidden messages from stego-systems. It also attempts to find hidden message such as the type of embedding algorithm, the length of the message, the content of the message or the secret key used from the car…	10.1109/ICETECH.2016.7569256	https://ieeexplore.ieee.org/stamp/stamp.jsp?arnumber=7569256	Steganography;Steganalysis;Cover Text;Stego Text;Bayesian Estimation Steganalysis for Text (BEST);Correlation Coefficient Steganalysis for Text (CCST)	IEEE	IEEE Conferences
Multi-classification model for image steganalysis	V. B√°noci; G. Bug√°r; M. Broda; D. Levick√Ω	Dept. of Electronics and Multimedia Communications, Faculty of Electrical Engineering and Informatics, Technical University of Ko≈°ice, Letn√° 9, 042 00 Ko≈°ice, Slovak Republic; Dept. of Electronics and Multimedia Communications, Faculty of Electrical Engineering and Informatics, Technical University of Ko≈°ice, Letn√° 9, 042 00 Ko≈°ice, Slovak Republic; Dept. of Electronics and Multimedia Commu…	Proceedings ELMAR-2013	2013	This paper presents results of multi-classification and cross-validation of tested steganalysis method in static images in JPEG format. Steganalysis methods are used for revealing a secret communication conducted by different steganographic tools. The steganalysis algorithm analyzes changes in statistical parameters of the images using Feature Based Steganalysis. The multi-classification is abili…		https://ieeexplore.ieee.org/stamp/stamp.jsp?arnumber=6658313	steganography;steganalysis;statistics parameters;multi-classification;FBS;Support Vector Machine	IEEE	IEEE Conferences
Chi-Square Detection for PVD Steganography	I. -H. Pan; K. -C. Liu; C. -L. Liu	Air Command and Staff College, National Defense University,Taoyuan City,Taiwan; Production and Manufacturing Center, Ministry of National Defense,Plant 401,Taichung City; Chung-Cheng Institute of Technology, National Defense University,Department of Electrical and Electronic Engineering,Taoyuan City,Taiwan	2020 International Symposium on Computer, Consumer and Control (IS3C)	2020	Although the Pixel-Value Differencing (PVD) steganography can avoid being detected by the RS steganalysis, the histogram of the pixel-value differences poses an abnormal distribution. Based on this hiding characteristic, this paper proposes a PVD steganalysis based on chi-Square statistics. The degrees of freedom were adopted to be tested for obtaining various detection accuracies (ACs). Experime…	10.1109/IS3C50286.2020.00015	https://ieeexplore.ieee.org/stamp/stamp.jsp?arnumber=9394029	steganography;steganalysis;pixel-value differencing steganography;chi-square test	IEEE	IEEE Conferences
Improved steganalysis algorithm against motion vector based video steganography	H. -T. Wu; Y. Liu; J. Huang; X. -Y. Yang	School of Digital Media, Jiangnan University, Wuxi, 214122, China; School of Digital Media, Jiangnan University, Wuxi, 214122, China; College of Information Engineering, Shenzhen University, Shenzhen, 518061, China; College of Information Engineering, Shenzhen University, Shenzhen, 518061, China	2014 IEEE International Conference on Image Processing (ICIP)	2014	This paper proposes an improved steganalysis algorithm to detect the secret message hidden in the compressed video. As majority of video steganographic algorithms modify motion vectors (MV) in inter-frame encoding to hide data, aliasing effect may be caused in the distribution of the difference between MVs in two adjacent macroblocks. This phenomenon has been observed in detecting the secret data…	10.1109/ICIP.2014.7026115	https://ieeexplore.ieee.org/stamp/stamp.jsp?arnumber=7026115	Video steganography;motion vector;joint distribution;MV difference;steganalysis	IEEE	IEEE Conferences
RS steganalysis on block based octal pair pixel value differencing method	V. Nagaraj; V. Vijayalakshmi; G. Zayaraz	ECE, Sri Venkateshwaraa College of Engineering and Technology, Puducherry, India; ECE, Pondicherry Engineering College, Puducherry, India; CSE, Dept., Pondicherry Engineering College, Puducherry, India	2016 International Conference on Signal Processing, Communication, Power and Embedded System (SCOPES)	2016	The word Steganography refers to one of the challenging research area in secure and secret communication. Most of the steganography methods hide the secret data into the insignificant parts of the cover image. But in Pixel Value Differencing (PVD) Steganography methods, the secret data are embedded into the differences of adjacent pixels. This pair wise modification mechanism in cover image incre…	10.1109/SCOPES.2016.7955744	https://ieeexplore.ieee.org/stamp/stamp.jsp?arnumber=7955744	Steganography;Histogram;Pixel Value Differencing;RS Steganalysis;Data Hiding;Embedding Payload	IEEE	IEEE Conferences
Unsupervised Deep Learning for Text Steganalysis	Y. Xu	Tongji University	2020 International Workshop on Electronic Communication and Artificial Intelligence (IWECAI)	2020	Text steganography aims to embed hidden messages in text information while the goal of text steganalysis is to identify the existence of hidden information or further uncover the embedded message from the text. Steganalysis has received significant attention recently for the security and privacy purpose. In this paper, we develop unsupervised learning approaches for text steganalysis. In particul…	10.1109/IWECAI50956.2020.00030	https://ieeexplore.ieee.org/stamp/stamp.jsp?arnumber=9221711	text steganalysis;anoamly detection;deep learning	IEEE	IEEE Conferences
Steganalysis Features for Content-Adaptive JPEG Steganography	T. D. Denemark; M. Boroumand; J. Fridrich	Department of Electrical and Computer Engineering, Binghamton University, Binghamton, NY, USA; Department of Electrical and Computer Engineering, Binghamton University, Binghamton, NY, USA; Department of Electrical and Computer Engineering, Binghamton University, Binghamton, NY, USA	IEEE Transactions on Information Forensics and Security	2016	All the modern steganographic algorithms for digital images are content adaptive in the sense that they restrict the embedding modifications to complex regions of the cover, which are difficult to model for the steganalyst. The probabilities with which the individual cover elements are modified (the selection channel) are jointly determined by the size of the embedded payload and the content comp…	10.1109/TIFS.2016.2555281	https://ieeexplore.ieee.org/stamp/stamp.jsp?arnumber=7454727	Steganalysis;adaptive steganography;selection channel;JPEG;detection;security;Steganalysis;adaptive steganography;selection channel;JPEG;detection;security	IEEE	IEEE Journals
Active warden as the main hindrance for steganography information retrieval	M. N. Zawawi; R. Mahmod; N. Udzir; F. Ahmad; J. M. Desa	Malaysia; Malaysia; Malaysia; Malaysia; Malaysia	2012 International Conference on Information Retrieval & Knowledge Management	2012	Our paper discusses how active warden operates and why it is important for steganographers to understand the impending threat in which they possess. It was a common belief that the main adversary for steganography is coming from steganalysis detection. However, we have found in some situation, the destruction of hidden information is more easily achievable compared to the task of detecting it. Ac…	10.1109/InfRKM.2012.6204989	https://ieeexplore.ieee.org/stamp/stamp.jsp?arnumber=6204989	Steganography;Steganalysis;Active Warden;Steganography Information Retrieval	IEEE	IEEE Conferences
Targeted steganalysis of adaptive pixel-value differencing steganography	S. Tan; B. Li	School of Computer Science & Software Engineering, Shenzhen University, Guangdong Province, 518060 China; College of Information Engineering, Shenzhen University Guangdong Province, 518060 China	2012 19th IEEE International Conference on Image Processing	2012	The adaptive pixel-value differencing steganography proposed by Luo et al. is a state-of-the-art content-adaptive steganographic method which resists blind steganalytic attacks. In this paper, the authors point out that the combination of rotate operation and ternary embedding units in the adaptive pixel-value differencing steganography introduces intrinsic statistical imbalance which can be used…	10.1109/ICIP.2012.6467063	https://ieeexplore.ieee.org/stamp/stamp.jsp?arnumber=6467063	Adaptive pixel-value differencing;targeted steganalysis;information hiding	IEEE	IEEE Conferences
A Study on Improved JPEG Steganography Algorithm to Prevent Steganalysis	J. T. Kim; S. Kim; K. Kim	Konkuk University Seoul,Dept. of Computer Information & Communications Engineering,Republic of Korea; Konkuk University Seoul,Dept. of Computer Information & Communications Engineering,Republic of Korea; Konkuk University Seoul,Dept. of Computer Science & Engineering,Republic of Korea	2019 International Conference on Information and Communication Technology Convergence (ICTC)	2019	Video steganography is a data-hiding technology that inserts confidential messages intended to be hidden in video data at an unrecognizable level. Image steganography can be divided into spatial area techniques for inserting confidential data by manipulating the Last Significant Bit (LSB) of each image pixel and frequency domain techniques for manipulating the DCT (Discrete Cosine Transform) coef…	10.1109/ICTC46691.2019.8939763	https://ieeexplore.ieee.org/stamp/stamp.jsp?arnumber=8939763	Steganography;Confidentiality;JPEG;Information Hiding	IEEE	IEEE Conferences
Study of Various Steganography Tools	D. Kundu; A. Upreti	Department of Computer Science & Technology, Manav Rachna University, Faridabad, India; Department of Computer Science & Technology, Manav Rachna University, Faridabad, India	2018 International Conference on Automation and Computational Engineering (ICACE)	2018	Steganography and Steganalysis are the two most important topics when it comes to information hiding. Steganography is the craftsmanship or innovation which alludes to concealing information into advanced media so as not to stimulate doubt while Steganalysis is just the opposite that is detecting the presence of steganography. Steganography is often confused with cryptography because both of them…	10.1109/ICACE.2018.8687092	https://ieeexplore.ieee.org/stamp/stamp.jsp?arnumber=8687092	Steganography;Steganalysis;Cryptography	IEEE	IEEE Conferences
Improved detection of least Significant bit steganography algorithms in color and gray scale images	M. Devi; N. Sharma	Department of Computer Engineering, The Technological Institute of Textile & Sciences, Bhiwani, Haryana, India; Department of Computer Engineering, The Technological Institute of Textile & Sciences, Bhiwani, Haryana, India	2014 Recent Advances in Engineering and Computational Sciences (RAECS)	2014	This paper proposes an improved LSB (least Significant bit) based Steganography technique for images imparting better information security for hiding secret information in images. There is a large variety of steganography techniques some are more complex than others and all of them have respective strong and weak points. It ensures that the eavesdroppers will not have any suspicion that message b…	10.1109/RAECS.2014.6799507	https://ieeexplore.ieee.org/stamp/stamp.jsp?arnumber=6799507	LSB;Steganography;Steganalysis;Gray Images;RGB	IEEE	IEEE Conferences
Multi-Level Steganography for Smart phones	C. V. Amruth; P. P. Amrita	TIFAC Core in CyberSecurity, Amrita Viswa Vidyapeetham, Coimbatore, Tamilnadu, India; TIFAC Core in CyberSecurity, Amrita Viswa Vidyapeetham, Coimbatore, Tamilnadu, India	2014 First International Conference on Networks & Soft Computing (ICNSC2014)	2014	A new approach for securing data while transmitting or storing in Smart phones has been proposed in this Research paper. The proposed method employs Multi-Level Steganography with Defense in Depth mechanism for enhanced protection of embedded data and a compression method to effectively compress the data. Multi-Level Steganography have many levels of steganography employed one after the other. It…	10.1109/CNSC.2014.6906648	https://ieeexplore.ieee.org/stamp/stamp.jsp?arnumber=6906648	Steganography;Inpainting;Compression;One Time Padding;YASS;Blind Steganalysis	IEEE	IEEE Conferences
Pixel Group Trace Model-Based Quantitative Steganalysis for Multiple Least-Significant Bits Steganography	C. Yang; F. Liu; X. Luo; Y. Zeng	Zhengzhou Information Science and Technology Institute, Zhengzhou, Henan, China; Zhengzhou Information Science and Technology Institute, Zhengzhou, Henan, China; Zhengzhou Information Science and Technology Institute, Zhengzhou, Henan, China; Zhengzhou Information Science and Technology Institute, Zhengzhou, Henan, China	IEEE Transactions on Information Forensics and Security	2013	For analyzing the multiple least-significant bits (MLSB) steganography, a pixel group trace model is presented. Based on this model and some statistical characteristics of images, two quantitative steganalysis methods are proposed for two typical MLSB steganography paradigms. The pixel group trace model simulates the MLSB embedding by exclusive or operation, and traces the transition relationship…	10.1109/TIFS.2012.2229987	https://ieeexplore.ieee.org/stamp/stamp.jsp?arnumber=6362207	Steganography;steganalysis;quantitative steganalysis;multiple least-significant bits (MLSB);pixel group;embedding ratio	IEEE	IEEE Journals
Spatio-Temporal Rich Model-Based Video Steganalysis on Cross Sections of Motion Vector Planes	K. Tasdemir; F. Kurugollu; S. Sezer	Department of Computer Engineering, Abdullah G√ºl University, Kayseri, Turkey; Institute of Electronics, Communications and Information Technology, Queen‚Äôs University Belfast, Belfast, U.K.; Institute of Electronics, Communications and Information Technology, Queen‚Äôs University Belfast, Belfast, U.K.	IEEE Transactions on Image Processing	2016	A rich model-based motion vector (MV) steganalysis benefiting from both temporal and spatial correlations of MVs is proposed in this paper. The proposed steganalysis method has a substantially superior detection accuracy than the previous methods, even the targeted ones. The improvement in detection accuracy lies in several novel approaches introduced in this paper. First, it is shown that there …	10.1109/TIP.2016.2567073	https://ieeexplore.ieee.org/stamp/stamp.jsp?arnumber=7468453	Steganalysis;steganography;video;motion vector;comparison;Steganalysis;steganography;video;motion vector;comparison	IEEE	IEEE Journals
An Analysis of Effectiveness of StegoAppDB and Data Hiding Efficiency of StegHide Image Steganography Tools	B. D. Bhuva; P. Zavarsky; S. Butakov	Concordia University of Edmonton,Information Systems Security and Assurance Management,Edmonton,Canada; Concordia University of Edmonton,Information Systems Security and Assurance Management,Edmonton,Canada; Concordia University of Edmonton,Information Systems Security and Assurance Management,Edmonton,Canada	2021 2nd International Conference on Secure Cyber Computing and Communications (ICSCCC)	2021	Steganography is a method and technique of concealing existence of communication by embedding secret messages in digital media such as images, videos, electronic books and audio files. Steganographic techniques can be applied in several different ways. On one hand, people can benefit from their use. For example, the steganographic techniques can be used to protect copyright. On the other hand, th…	10.1109/ICSCCC51823.2021.9478123	https://ieeexplore.ieee.org/stamp/stamp.jsp?arnumber=9478123	authentication;image steganography;PSNR steganalysis;Least Significant Bit method;StegoAppDB	IEEE	IEEE Conferences
DCT Domain Encryption in LSB Steganography	R. Biswas; S. Mukherjee; S. K. Bandyopadhyay	Dept. of Inf. Technol., Heritage Inst. of Technol., Kolkata, India; Dept. of AEIE, Heritage Inst. of Technol., Kolkata, India; Dept. of Comput. Sci. & Eng., Univ. of Calcutta, Kolkata, India	2013 5th International Conference and Computational Intelligence and Communication Networks	2013	This paper on 'COLOR IMAGE STEGANOGRAPHY IN DCT DOMAIN' portrays a new arena in steganography in color images in frequency domain or more precisely that in Discrete Cosine Transform (DCT) domain. In this paper the authors have proposed the exploration of a deft method for image-secret data-steg pass based sampling along with encryption and embedding in frequency domain with a variable bit retriev…	10.1109/CICN.2013.89	https://ieeexplore.ieee.org/stamp/stamp.jsp?arnumber=6658024	steganography;steganalysis;DCT;QDC;image	IEEE	IEEE Conferences
JPEG-compatibility steganalysis that distinguishes embedding changes from recompression artifacts	X. Ma; J. Liu; D. Zou; H. Jin	Key Laboratory of Services Computing Technology and System, Ministry of Education, Huazhong University of Science and Technology, Wuhan 430000 Hubei Province, China; Key Laboratory of Services Computing Technology and System, Ministry of Education, Huazhong University of Science and Technology, Wuhan 430000 Hubei Province, China; Key Laboratory of Services Computing Technology and System, Ministr…	China Communications	2014	JPEG-Compatibility steganalysis detects the presence of secret message embedded in the JPEG decompressed images and estimates the embedding rate. We propose a JPEG-Compatibility steganalysis algorithm that estimates the embedding rate based on the difference between the stego image and its recompression based predicted cover image. In particular, compression artifacts and embedding changes are di…	10.1109/CC.2014.6969781	https://ieeexplore.ieee.org/stamp/stamp.jsp?arnumber=6969781	steganalysis;JPEG-compatibility;recompression artifacts	IEEE	IEEE Magazines
Fractional-Order Spatial Steganography and Blind Steganalysis for Printed Matter: Anti-Counterfeiting for Product External Packing in Internet-of-Things	Y. -F. Pu; N. Zhang; H. Wang	College of Computer Science, Sichuan University, Chengdu, China; College of Computer Science, Sichuan University, Chengdu, China; Research and Development Department, Chengdu PU Chip Science and Technology Company, Ltd., Chengdu, China	IEEE Internet of Things Journal	2019	This paper advocates a novel conceptual formulation of the fractional-order spatial steganography (FSS) and blind steganalysis for printed matter, which can be efficiently employed in the anti-counterfeiting for product external packing in Internet-of-Things (IoT). Traditional digital steganography is not printable. Within the limits of our knowledge, until now, there are not a well-established s…	10.1109/JIOT.2018.2886996	https://ieeexplore.ieee.org/stamp/stamp.jsp?arnumber=8576542	Anti-counterfeiting;fractional calculus;fractional-order blind steganalysis (FBS);fractional-order spatial steganography (FSS);printed matter	IEEE	IEEE Journals
Convolutional neural network steganalysis's application to steganography	M. Sharifzadeh; C. Agarwal; M. Aloraini; D. Schonfeld	ECE Department, University of Illinois at Chicago, Chicago, IL, USA; ECE Department, University of Illinois at Chicago, Chicago, IL, USA; ECE Department, University of Illinois at Chicago, Chicago, IL, USA; ECE Department, University of Illinois at Chicago, Chicago, IL, USA	2017 IEEE Visual Communications and Image Processing (VCIP)	2017	This paper presents a novel approach to increase the performance bounds of image steganography under the criteria of minimizing distortion. The proposed approach utilizes a steganalysis convolutional neural network (CNN) framework to understand an image's model and embed in less detectable regions to preserve the model. In other word, the trained steganalysis CNN is used to calculate derivatives …	10.1109/VCIP.2017.8305045	https://ieeexplore.ieee.org/stamp/stamp.jsp?arnumber=8305045		IEEE	IEEE Conferences
A Word-Embedding-Based Steganalysis Method for Linguistic Steganography via Synonym Substitution	L. Xiang; J. Yu; C. Yang; D. Zeng; X. Shen	Hunan Provincial Key Laboratory of Intelligent Processing of Big Data on Transportation, Changsha University of Science and Technology, Changsha, China; School of Computer and Communication Engineering, Changsha University of Science and Technology, Changsha, China; Zhengzhou Science and Technology Institute, Zhengzhou, China; Hunan Provincial Key Laboratory of Intelligent Processing of Big Data …	IEEE Access	2018	The development of steganography technology threatens the security of privacy information in smart campus. To prevent privacy disclosure, a linguistic steganalysis method based on word embedding is proposed to detect the privacy information hidden in synonyms in the texts. With the continuous Skipgram language model, each synonym and words in its context are represented as word embeddings, which …	10.1109/ACCESS.2018.2878273	https://ieeexplore.ieee.org/stamp/stamp.jsp?arnumber=8510794	Steganalysis;steganography;word embedding;Skip-gram language model;TF-IDF	IEEE	IEEE Journals
A New Convolutional Neural Network-Based Steganalysis Method for Content-Adaptive Image Steganography in the Spatial Domain	Z. Xiang; J. Sang; Q. Zhang; B. Cai; X. Xia; W. Wu	Key Laboratory of Dependable Service Computing in Cyber Physical Society of Ministry of Education, Chongqing University, Chongqing, China; Key Laboratory of Dependable Service Computing in Cyber Physical Society of Ministry of Education, Chongqing University, Chongqing, China; Key Laboratory of Dependable Service Computing in Cyber Physical Society of Ministry of Education, Chongqing University, …	IEEE Access	2020	Convolutional neural network-based methods are attracting increasing attention in steganalysis. However, steganalysis for content-adaptive image steganography in the spatial domain is still a difficult problem. In this paper, a new convolutional neural network-based steganalysis approach was proposed with two contributions. 1) By adding more convolutional layers in the lower part of the model, we…	10.1109/ACCESS.2020.2978110	https://ieeexplore.ieee.org/stamp/stamp.jsp?arnumber=9026970	Content-adaptive image steganography;convolutional neural networks;local information;steganalysis;spatial domain	IEEE	IEEE Journals
Steganography and its Detection in JPEG Images Obtained with the "TRUNC" Quantizer	J. Butora; J. Fridrich	Binghamton University,Department of ECE,Binghamton,NY; Binghamton University,Department of ECE,Binghamton,NY	ICASSP 2020 - 2020 IEEE International Conference on Acoustics, Speech and Signal Processing (ICASSP)	2020	Many portable imaging devices use the operation of "trunc" (rounding towards zero) instead of rounding as the final quantizer for computing DCT coefficients during JPEG compression. We show that this has rather profound consequences for steganography and its detection. In particular, side-informed steganography needs to be redesigned due to the different nature of the rounding error. The steganog…	10.1109/ICASSP40776.2020.9053696	https://ieeexplore.ieee.org/stamp/stamp.jsp?arnumber=9053696	Steganography;side-information;trunc quantizer;steganalysis;JPEG	IEEE	IEEE Conferences
Steganography over video file by hiding video in another video file, random byte hiding and LSB technique	R. Patel; M. Patel	Computer Engineering/IT Department, CGPIT, Uka Tarsadia University (UTU), Maliba Campus, Bardoli, Gujarat, India; B.V. Patel Inst. of Business Management, Computer & Information Technology, BVPBMC&IT, Uka Tarsadia University (UTU), Maliba Campus, Bardoli, Gujarat, India	2014 IEEE International Conference on Computational Intelligence and Computing Research	2014	Steganography is an art of hiding the secret data or information inside the digitally covered information. The hidden message can be text, image, speech (audio) or even video and the cover can be chosen accordingly from either a text, an image, an audio or a video. The traditional method uses image as a cover which has the limitation of embedding dimension. So, cover should be a video to overcome…	10.1109/ICCIC.2014.7238343	https://ieeexplore.ieee.org/stamp/stamp.jsp?arnumber=7238343	LSB;Steganography;Stego-Video;Steganalysis;Video	IEEE	IEEE Conferences
Contemporary stegnalysis schemes for reliable detection of steganography	G. J. Babu; R. Sridevi	Sreekavitha Engineering College, Karepalli, Khammam, Telangana, India; JNTUH College of Engineering, Hyderabad, Telangana, India	2017 International Conference on Wireless Communications, Signal Processing and Networking (WiSPNET)	2017	Steganalysis is the process of detecting the hidden information in the carrier. Most used carriers for steganography are images due to the redundant information present in the images and frequency of their use on the Internet. Steganalysis methods are classified into two categories, Targeted steganalysis and universal steganalysis. Targeted steganalysis is based on analysis of individual and know…	10.1109/WiSPNET.2017.8300114	https://ieeexplore.ieee.org/stamp/stamp.jsp?arnumber=8300114	Image steganalysis;Feature Selection;Feature Extraction;Machine learning	IEEE	IEEE Conferences
A Preprocessing Methodology by Using Additional Steganography on CNN-based Steganalysis	H. Kato; K. Osuge; S. Haruta; I. Sasase	Keio University,Dept. of Information and Computer Science,Yokohama,Kanagawa,Japan,223-8522; Keio University,Dept. of Information and Computer Science,Yokohama,Kanagawa,Japan,223-8522; Keio University,Dept. of Information and Computer Science,Yokohama,Kanagawa,Japan,223-8522; Keio University,Dept. of Information and Computer Science,Yokohama,Kanagawa,Japan,223-8522	GLOBECOM 2020 - 2020 IEEE Global Communications Conference	2020	There exists a need of ‚Äúimage steganalysis‚Äù which reveals whether steganographic signals are embedded in an image to improve information security. Among various steganalysis, Convolutional Neural Networks (CNN) based steganalysis is promising since it can automatically learn the features of diverse steganographic algorithms. However, we discover the detection performance of CNN is degraded wh…	10.1109/GLOBECOM42002.2020.9322594	https://ieeexplore.ieee.org/stamp/stamp.jsp?arnumber=9322594	Steganalysis;Image Downsampling;Convolutional Neural Networks	IEEE	IEEE Conferences
Network steganography and steganalysis - a concise review	J. O. Seo; S. Manoharan; A. Mahanti	Dept. of Computer Science, The University of Auckland, New Zealand; Dept. of Computer Science, The University of Auckland, New Zealand; Dept. of Computer Science, The University of Auckland, New Zealand	2016 2nd International Conference on Applied and Theoretical Computing and Communication Technology (iCATccT)	2016	Network steganography is an ever-growing research topic as the idea of hiding information attracts many researchers. It is a rapidly evolving topic with suggestions and proposals how one can exploit a network protocol to enable a secret communication, and how it can be detected and prevented. This paper reviews some of the notable network steganography and steganalysis techniques and comments on …	10.1109/ICATCCT.2016.7912025	https://ieeexplore.ieee.org/stamp/stamp.jsp?arnumber=7912025		IEEE	IEEE Conferences
Game theory based false negative probability of embedded watermark under unintentional and steganalysis attacks	Z. Hu; K. She; J. Wang; J. Tang	School of Computer Science and Engineering, University of Electronic Science and Technology of China, Chengdu 611731, China; School of Computer Science and Engineering, University of Electronic Science and Technology of China, Chengdu 611731, China; School of Computer Science and Engineering, Xinjiang University of Finance&Economics, Urumqi 830012, China; School of Computer Science and Engineerin…	China Communications	2014	Steganalysis attack is to statistically estimate the embedded watermark in the watermarked multimedia, and the estimated watermark may be destroyed by the attacker. The existing methods of false negative probability, however, do not consider the influence of steganalysis attack. This paper proposed the game theory based false negative probability to estimate the impacts of steganalysis attack, as…	10.1109/CC.2014.6880467	https://ieeexplore.ieee.org/stamp/stamp.jsp?arnumber=6880467	digital watermarking;false negative probability;game theory;watermark capacity;steganalysis attack	IEEE	IEEE Magazines
Optimized discrete wavelet transform based steganography	T. Narasimmalou; J. R. Allen	Department of Electronics and Communication, Dr. Pauls Engineering College, Villupuram, India; Department of Electronics and Communication, Dr. Pauls Engineering College, Villupuram, India	2012 IEEE International Conference on Advanced Communication Control and Computing Technologies (ICACCCT)	2012	Steganography is the art of hiding a secret message within an ordinary message and the detection of hidden content is called as steganalysis. In this paper we propose an optimal discrete wavelet transform (DWT) based steganography. First a single level DWT decomposition is done on a host image and the secret information is hidden by manipulating the transform coefficients of the decomposed image.…	10.1109/ICACCCT.2012.6320747	https://ieeexplore.ieee.org/stamp/stamp.jsp?arnumber=6320747	Discrete Wavelet Transform;Peak signal noise ratio;Steganalysis;Steganography	IEEE	IEEE Conferences
Steganography over video file using Random Byte Hiding and LSB technique	A. T. Bhole; R. Patel	Department of Computer Engineering, SSBT's COE & T, Bambhori, Jalgaon, India; Department of Computer Engineering, SSBT's COE & T, Bambhori, Jalgaon, India	2012 IEEE International Conference on Computational Intelligence and Computing Research	2012	Steganography is an art of hiding the secret information inside digitally covered information. The hidden message can be text, image, speech or even video and accordingly the cover can be chosen from either an image or a video. Here in this paper, the hidden message is text and it is implemented over video file. The traditional well known method uses image as cover which has the limitation of emb…	10.1109/ICCIC.2012.6510230	https://ieeexplore.ieee.org/stamp/stamp.jsp?arnumber=6510230	LSB;Steganography;Stego-Video;Steganalysis;Video	IEEE	IEEE Conferences
Three-Dimensional Mesh Steganography and Steganalysis: A Review	H. Zhou; W. Zhang; K. Chen; W. Li; N. Yu	Computer Science, Simon Fraser University, 1763 Burnaby, British Columbia, Canada, V5A 1S6 (e-mail: zhouhang2991@gmail.com); Information Security, University of Science and Technology, Hefei, Anhui, China, (e-mail: zhangwm@ustc.edu.cn); Information Security, University of Science and Technology, Hefei, Anhui, China, (e-mail: chenkj@mail.ustc.edu.cn); Information Security, University of Science an…	IEEE Transactions on Visualization and Computer Graphics	2021	Three-dimensional (3-D) meshes are commonly used to represent virtual surfaces and volumes. Over the past decade, 3-D meshes have emerged in industrial, medical, and entertainment applications, being of large practical significance for 3-D mesh steganography and steganalysis. In this article, we provide a systematic survey of the literature on 3-D mesh steganography and steganalysis. Compared wit…	10.1109/TVCG.2021.3075136	https://ieeexplore.ieee.org/stamp/stamp.jsp?arnumber=9411680	3-D;polygonal mesh;information hiding;steganography;steganalysis;survey;review	IEEE	IEEE Early Access Articles
RNN-SM: Fast Steganalysis of VoIP Streams Using Recurrent Neural Network	Z. Lin; Y. Huang; J. Wang	Electrical and Computer Engineering Department, Carnegie Mellon University, Pittsburgh, PA, USA; Electronic Engineering Department, Tsinghua University, Beijing, China; Institute for Network Sciences and Cyberspace, Tsinghua University, Beijing, China	IEEE Transactions on Information Forensics and Security	2018	Quantization index modulation (QIM) steganography makes it possible to hide secret information in voice-over IP (VoIP) streams, which could be utilized by unauthorized entities to set up covert channels for malicious purposes. Detecting short QIM steganography samples, as is required by real circumstances, remains an unsolved challenge. In this paper, we propose an effective online steganalysis m…	10.1109/TIFS.2018.2806741	https://ieeexplore.ieee.org/stamp/stamp.jsp?arnumber=8292900	Steganalysis;steganography;information hiding;covert channel;recurrent neural network	IEEE	IEEE Journals
Steganalysis of QIM Steganography in Low-Bit-Rate Speech Signals	S. Li; Y. Jia; C. . -C. J. Kuo	Haikou Laboratory, Institute of Acoustics, Chinese Academy of Sciences, Haikou, China; College of Information Science and Technology, Hainan University, Haikou, China; Ming-Hsieh Department of Electrical Engineering, University of Southern California, Los Angeles, CA, USA	IEEE/ACM Transactions on Audio, Speech, and Language Processing	2017	Steganalysis of the quantization index modulation (QIM) steganography in a low-bit-rate encoded speech stream is conducted in this research. According to the speech generation theory and the phoneme distribution properties in language, we first point out that the correlation characteristics of split vector quantization (VQ) codewords of linear predictive coding filter coefficients are changed aft…	10.1109/TASLP.2017.2676356	https://ieeexplore.ieee.org/stamp/stamp.jsp?arnumber=7867798	Low bit-rate speech codec;QIM steganography;steganalysis;quantization codeword correlation network	IEEE	IEEE Journals
Steganalysis of Adaptive JPEG Steganography Based on ResDet	X. Huang; S. Wang; T. Sun; G. Liu; X. Lin	School of Electric Information and Electronic Engineering, Shanghai Jiaotong University; School of Electric Information and Electronic Engineering, Shanghai Jiaotong University; School of Electric Information and Electronic Engineering, Shanghai Jiaotong University; School of Electric Information and Electronic Engineering, Shanghai Jiaotong University; School of Electric Information and Electron…	2018 Asia-Pacific Signal and Information Processing Association Annual Summit and Conference (APSIPA ASC)	2018	With the development of the adaptive JPEG steganography, steganalysis has become much more difficult in recent years. In order to detect the adaptive JPEG steganography, a CNN based framework, i.e. the ResDet, is proposed in this paper, which is sensitive to the artifacts caused by the adaptive JPEG steganography. To avoid the influences caused by various image content, the JPEG image under inves…	10.23919/APSIPA.2018.8659600	https://ieeexplore.ieee.org/stamp/stamp.jsp?arnumber=8659600	Adaptive steganography;JPEG;steganalysis;CNN	IEEE	IEEE Conferences
Active steganalysis based on adapted Lempel-Ziv complexity and approximate entropy estimation	G. S. Raman; R. T. Subhalakshmi	Department of Information Technology, KLN College of Information Technology, Sivagangai, India; Department of Information Technology, KLN College of Information Technology, Sivagangai, India	2013 IEEE Conference on Information & Communication Technologies	2013	Steganalysis is the aptitude of identifying stegogrammes that contain a secret message. To test the steganalysis algorithm touching the unusual Stego images to ensure its robustness. This paper proposes an active steganalysis method uses irregularity in the stego image or the specialized algorithm is used to detect the existence of stego image. DCT coefficients are intended for each block. Approx…	10.1109/CICT.2013.6558226	https://ieeexplore.ieee.org/stamp/stamp.jsp?arnumber=6558226	DCT;Approximate Entropy;Lempel-Ziv complexity;steganalysis;steganography	IEEE	IEEE Conferences
Large-scale steganalysis using outlier detection method for image sharing application	N. S. Das; P. S. Rasmi	Computer Science & Engineering, Toc H Institute of Science & Technology, Ernakulam, India; Information Technology, Toc H Institute of science & Technology, Ernakulam, India	2015 International Conference on Circuits, Power and Computing Technologies [ICCPCT-2015]	2015	In past several years so many steganalysis techniques are emerged but none of them are not efficient for real world image sharing applications where millions of images are transmitted. In small scale steganalysis individual images are detected for suspicious payload. Here uses a different approach to determine most prolific steganographer who sends large volume of secret data in the network. A ne…	10.1109/ICCPCT.2015.7159320	https://ieeexplore.ieee.org/stamp/stamp.jsp?arnumber=7159320	Steganography;Steganalysis;steganographer;steganalytic features;Large-scale steganalysis	IEEE	IEEE Conferences
Performance Analysis of Stego-Image Security in Machine Learning	S. V.K; A. Nedumaran; P. V. Saraswathi; P. Karthika	Viswajyothi college of Engineering and Technology,Department of Information Technology,Kerala,India; Wollo University,Kombolcha Institute of Technology,Department of Electrical and Computer Engineering,Ethiopia; Kalasalingam Academy of Research and Education,Department of Computer Applications,Krishnan koil,TN,India; Kalasalingam Academy of Research and Education,Department of Computer Applicatio…	2021 Third International Conference on Intelligent Communication Technologies and Virtual Mobile Networks (ICICV)	2021	A numerical way to deal with steganalysis is introduced in this paper with straight steganography being the primary core interest. A numerically formal meaning of steganalysis is given trailed by definitions for uninvolved and dynamic steganalysis. The steganalysis issue is figured as visually impaired framework ID and conditions for recognizability (effective steganalysis) are determined. A meth…	10.1109/ICICV50876.2021.9388598	https://ieeexplore.ieee.org/stamp/stamp.jsp?arnumber=9388598	Steganalysis;Security;Machine Learning;Steganography;Spectrum Image	IEEE	IEEE Conferences
On F5 Steganography in Images	X. Luo; F. Liu; C. Yang; S. Lian; D. Wang	NA; NA; NA; NA; NA	The Computer Journal	2012	Steganalysis is the reasonable method to detect whether the transmitted media content contains secret messages (e.g. business secrecy). This paper proposes two steganalysis methods to estimate the modification ratio of F5 steganography and its improved version that are popularly used to hide secrecy in images. The proposed methods measure the distance between the coefficient histogram of a given …	10.1093/comjnl/bxr092	https://ieeexplore.ieee.org/stamp/stamp.jsp?arnumber=8130547	steganography;steganalysis;F5 steganography;relative entropy;modification ratio estimation	OUP	OUP Journals
AMR Steganalysis Based on the Probability of Same Pulse Position	Y. Ren; T. Cai; M. Tang; L. Wang	School of Computer Science, Wuhan University, Wuhan, China; School of Computer Science, Wuhan University, Wuhan, China; School of Computer Science, Wuhan University, Wuhan, China; School of Computer Science, Wuhan University, Wuhan, China	IEEE Transactions on Information Forensics and Security	2015	This paper presents a method for detection of adaptive multirate (AMR) audio steganography. AMR audio codec is an audio data compression scheme optimized for speech coding, and widely used in some mobile telecommunications system. The AMR audio steganography schemes are emerging recently and they embed secret messages by modifying the nonzero pulse positions which are determined by fixed codebook…	10.1109/TIFS.2015.2421322	https://ieeexplore.ieee.org/stamp/stamp.jsp?arnumber=7083709	Audio steganography;Audio steganalysis;pulse position;SPP;AMR;ACELP;Audio steganography;audio steganalysis;pulse position;SPP;AMR;ACELP	IEEE	IEEE Journals
Steganalysis of Adaptive Image Steganography using Convolution Neural Network and Blocks Selection	S. M. Hashim; D. A. Alzubaydi	University of Babylon,College of IT,Department of Software,Babylon,Iraq; University of Almustansiriyah,College of Science,Department of Computer Science,Baghdad,Iraq	2021 IEEE International Conference on Communication, Networks and Satellite (COMNETSAT)	2021	The method of detecting secret information in images in order to discriminate between a suspect and carrier images are known as image steganalysis. Since content-adapted steganographic methods adaptively integrate knowledge into regions with distortion-based rich textures, state-of-the-art steganalysis approaches with the development of steganography technology cannot achieve the required detecti…	10.1109/COMNETSAT53002.2021.9530784	https://ieeexplore.ieee.org/stamp/stamp.jsp?arnumber=9530784	image steganalysis;blocks selection;Shannon entropy;convolution neural networks	IEEE	IEEE Conferences
Digital Image Steganalysis Based on Visual Attention and Deep Reinforcement Learning	D. Hu; S. Zhou; Q. Shen; S. Zheng; Z. Zhao; Y. Fan	School of Computer and Information, Hefei University of Technology, Hefei, China; School of Computer and Information, Hefei University of Technology, Hefei, China; Cheetah Mobile Inc., Beijing, China; School of Computer and Information, Hefei University of Technology, Hefei, China; School of Computer and Information, Hefei University of Technology, Hefei, China; School of Computer and Information…	IEEE Access	2019	Recently, the adaptive steganography methods have been developed to embed secret information with the minimal distortion of images. As the opposite art, steganalysis methods, especially some convolutional neural network-based steganalysis methods, have been proposed to detect whether an image is embedded with secret information or not. The state-of-the-art steganography methods hide secret inform…	10.1109/ACCESS.2019.2900076	https://ieeexplore.ieee.org/stamp/stamp.jsp?arnumber=8643866	Adaptive steganalysis;deep reinforcement learning;convolutional neural network;visual attention	IEEE	IEEE Journals
A Preprocessing by Using Multiple Steganography for Intentional Image Downsampling on CNN-Based Steganalysis	H. Kato; K. Osuge; S. Haruta; I. Sasase	Department of Information and Computer Science, Faculty of Science and Technology, Keio University, Yokohama, Japan; Department of Information and Computer Science, Faculty of Science and Technology, Keio University, Yokohama, Japan; Department of Information and Computer Science, Faculty of Science and Technology, Keio University, Yokohama, Japan; Department of Information and Computer Science, …	IEEE Access	2020	There exists a need of ‚Äúimage steganalysis‚Äù which reveals whether steganographic signals are embedded in an image to improve information security. Among various steganalysis, Convolutional Neural Networks (CNN) based steganalysis is promising since it can automatically learn the features of diverse steganographic algorithms. However, the detection performance of CNN is degraded when an image …	10.1109/ACCESS.2020.3033814	https://ieeexplore.ieee.org/stamp/stamp.jsp?arnumber=9239961	Steganalysis;deep learning;image downsampling;convolutional neural networks	IEEE	IEEE Journals
Reference-free Detection of LSB Steganography Using Histogram Analysis	N. M. Abdali; Z. M. Hussain	University of Babylon,College of Information Technology,Iraq; University of Kufa,Computer Science and Mathematics,Najaf,Iraq	2020 30th International Telecommunication Networks and Applications Conference (ITNAC)	2020	Due to the difficulty of obtaining a database of original images that are required in the classification process to detect tampering, this paper presents a technique for detecting image tampering such as image steganography in the spatial domain. The system depends on deriving the auto-correlation function of the image histogram, then applying a high-pass filter with a threshold. This technique c…	10.1109/ITNAC50341.2020.9315037	https://ieeexplore.ieee.org/stamp/stamp.jsp?arnumber=9315037	steganography;steganalysis;LSB steganography;image tampering	IEEE	IEEE Conferences
LSB Steganography Using Pixel Locator Sequence with AES	K. Tiwari; S. J. Gangurde	ABV - IIITM,Department of Information Technology,Gwalior; ABV - IIITM,Department of Information Technology,Gwalior	2021 2nd International Conference on Secure Cyber Computing and Communications (ICSCCC)	2021	Image steganography is a technique of hiding confidential data in the images. We do this by incorporating the LSB(Least Significant Bit) of the image pixels. LSB steganography has been there for a while, and much progress has been made in it. In this paper, we try to increase the security of the LSB steganography process by incorporating a random data distribution method which we call pixel locat…	10.1109/ICSCCC51823.2021.9478162	https://ieeexplore.ieee.org/stamp/stamp.jsp?arnumber=9478162	Steganography;AES;Image Processing;Information Hiding;Cryptography	IEEE	IEEE Conferences
Blind image steganalysis based on reciprocal singular value curve	R. Nouri; A. Mansouri	Department of engineering, Faculty of computer engineering, Kharazmi University, Tehran, Iran; Department of engineering, Faculty of computer engineering, Kharazmi University, Tehran, Iran	2015 9th Iranian Conference on Machine Vision and Image Processing (MVIP)	2015	In this paper, a new SVD-based feature set is introduced for steganalysis both in spatial and JPEG domains. Previously, reciprocal singular value curve has been used for no-reference image quality assessment. In fact, embedding secret messages in steganographic approaches is similar to adding some weak noise to the original media. Hence, the disturbance of natural image statistics is explored to …	10.1109/IranianMVIP.2015.7397519	https://ieeexplore.ieee.org/stamp/stamp.jsp?arnumber=7397519	Steganography;Steganalysis;SVD;DCT;JPEG	IEEE	IEEE Conferences
Steganalysis System for Colour Steganographic Images Using Three Different Techniques	A. Aljarf; S. Amin; M. M. Al-Jarrah	Coventry Univ., Coventry, UK; Coventry Univ., Coventry, UK; Middle East Univ., Amman, Jordan	2018 11th International Conference on Developments in eSystems Engineering (DeSE)	2018	Various steganalysis methods have been introduced in the literature. These methods have been developed to combat specific steganography techniques and to detect data hidden in specific image formats. However, no single steganalysis method or tool can detect all types of steganography or support all available image formats. One of the problems is the need for a more general system to cover differe…	10.1109/DeSE.2018.00068	https://ieeexplore.ieee.org/stamp/stamp.jsp?arnumber=8648579	Image Steganography;Images Steganalysis;Stego Images;Security;Histogram Features	IEEE	IEEE Conferences
Effectiveness of CF Moments and Prediction Error Algorithm for Image Steganalysis	M. B. Desai; N. M. Patel	Comput. Dept., Birla Vishvwakarma Mahavidhyala, Vallabh Vidhyanagar, India; Comput. Eng. Dept., Birla Vishvwakarma Mahavidhyala, Vallabh Vidhyanagar, India	2012 International Conference on Communication Systems and Network Technologies	2012	Covert Communication using digital images is rapidly gaining popularity. It alters some of the image properties that may introduce few degradation or unusual characteristics. These characteristics may act as signatures that broadcast the existence of the embedded message and thus defeating the purpose of steganography. With large number of techniques being developed in image steganography, univer…	10.1109/CSNT.2012.35	https://ieeexplore.ieee.org/stamp/stamp.jsp?arnumber=6200602	Universal Steganalysis;Cover-Image;Stego-Image;CF moments;Bayes classifier	IEEE	IEEE Conferences
Video Steganalysis in the Transform Domain Based on Morphological Structure of the Motion Vector Maps	I. Cheheb; A. Zouak; A. Bouridane; Y. Michels; S. Bourennane	Northumbria University,Department of Computer and Information Sciences,Newcastle-upon-Tyne,UK; Northumbria University,Department of Computer and Information Sciences,Newcastle-upon-Tyne,UK; Northumbria University,Department of Computer and Information Sciences,Newcastle-upon-Tyne,UK; Ecole Centrale Marseille,Institut Fresnel,Marseille,France; Ecole Centrale Marseille,Institut Fresnel,Marseille,Fr…	2021 9th European Workshop on Visual Information Processing (EUVIP)	2021	Steganography is the art of transmitting hidden messages through a cover object without raising any suspicion. In contrast, steganalysis is the science of detecting the presence of hidden information and a significant amount of research has been focused on multimedia steganalysis. In this paper, a video steganalysis method is proposed to detect the presence of hidden data by analysing the structu…	10.1109/EUVIP50544.2021.9484051	https://ieeexplore.ieee.org/stamp/stamp.jsp?arnumber=9484051	Video steganalysis;motion vector;MPEG-4;H.264;SVM	IEEE	IEEE Conferences
Speech Steganalysis Based on Multi-classifier Combination	C. Zhang; J. Guo	College of electronic information and automation, Civil Aviation University of China,Tianjin; College of electronic information and automation, Civil Aviation University of China,Tianjin	2021 3rd International Conference on Computer Communication and the Internet (ICCCI)	2021	Aiming at the problems of low detection rate and high feature dimension in the current steganalysis method based on support vector machine (SVM), a speech steganalysis scheme based on multi-classifier combination is proposed. The steganalysis features are first input into the classifier set, and the first type of prediction results are obtained. Then, the output of the first set of classifiers is…	10.1109/ICCCI51764.2021.9486795	https://ieeexplore.ieee.org/stamp/stamp.jsp?arnumber=9486795	steganalysis;steganography;pitch delay;classifier combination	IEEE	IEEE Conferences
Multiple linear regression for universal steganalysis of images	F. K. Gomis; M. S. Camara; I. Diop; S. M. Farssi; K. Tall; B. Diouf	Polytechnic School (ESP), Cheikh Anta Diop University, Dakar, Senegal; Polytechnic School (ESP), Cheikh Anta Diop University, Dakar, Senegal; Polytechnic School (ESP), Cheikh Anta Diop University, Dakar, Senegal; Polytechnic School (ESP), Cheikh Anta Diop University, Dakar, Senegal; Polytechnic School (ESP), Cheikh Anta Diop University, Dakar, Senegal; Polytechnic School (ESP), Cheikh Anta Diop U…	2018 International Conference on Intelligent Systems and Computer Vision (ISCV)	2018	Steganography is the art of hiding information in a cover (carrier) medium to obtain a stego-medium without any suspicion from a viewer who see that last one. Steganalysis is the opposite discipline. Its goal is to detect the presence of hidden information from a stego-medium. The medium can be an audio, video or image file. In this work, we focus on image file medium. Universal steganalysis is t…	10.1109/ISACV.2018.8354060	https://ieeexplore.ieee.org/stamp/stamp.jsp?arnumber=8354060	Steganography;Steganalysis;Cover-source mismatch;Clustering;Multiple Linear Regression;cover-image;stego-image	IEEE	IEEE Conferences
Survey on steganography methods (text, image, audio, video, protocol and network steganography)	P. Johri; A. Mishra; S. Das; A. Kumar	Computer Science Department, NIU, Greater Noida, India; Computer Science Department, NIU, Greater Noida, India; Computer Science Department, GU, Greater Noida, India; Computer Science Department, GU, Greater Noida, India	2016 3rd International Conference on Computing for Sustainable Global Development (INDIACom)	2016	The growth of sharing information on the internet has arises the problem of security of digital data over the network. Steganography is a technique which protects the fact of concealment of message within a cover media i.e. it makes the secret message invisible for any unintended recipient. If anyone notices the secret information within the cover file then steganography is failed. Here we are di…		https://ieeexplore.ieee.org/stamp/stamp.jsp?arnumber=7724795	Steganalysis;HVS;HAS;Linguistic Steganography;LSB and GA	IEEE	IEEE Conferences
Image Steganography using Hybrid Soft Computing Techniques‚ÄìA Survey	B. A. Usha; H. S. Anupama; K. N. Sangeetha; I. Gonnagar	BMS Institute of Technology and Management,Dept of CSE,Bengaluru,560064; BMS Institute of Technology and Management,Dept. of AIML,Bengaluru,560064; JSS Academy of Technical Education (JSSATE),Dept of ECE,Bengaluru,560060; BMS Institute of Technology and Management,Dept of ISE,Bengaluru,560064	2021 Third International Conference on Intelligent Communication Technologies and Virtual Mobile Networks (ICICV)	2021	The technique of concealing information within photos, videos, music etc. is called image steganography. Steganography excels in that it does not disclose the presence of any data as opposed to other methods such as cryptology which only try to prevent reading the said data. A major factor in assessing the steganography algorithms is its security. Steganography has subsequently earned remarkable …	10.1109/ICICV50876.2021.9388393	https://ieeexplore.ieee.org/stamp/stamp.jsp?arnumber=9388393	Hybrid;Image Steganography;Soft computing	IEEE	IEEE Conferences
A Universal Digital Image Steganalysis Method Based on Sparse Representation	Z. Zhang; D. Hu; Y. Yang; B. Su	KIS Dept., Kingsoft Software Co., Zhuhai, China; Sch. of Comput. Sci. & Inf. Eng., Hefei Univ. of Technol., Hefei, China; Tech. Coll. for the Deaf, Tianjin Univ. of Technol., Tianjin, China; Sch. of Comput. Sci. & Inf. Eng., Hefei Univ. of Technol., Hefei, China	2013 Ninth International Conference on Computational Intelligence and Security	2013	With the development of modern steganography technologies, steganalysis has been a new research topic in the field of information security. Since JPEG images have been widely used in our daily life, the steganalysis for JPEG images becomes very important and significant. This paper propose a new steganalysis method based on sparse representation, intending to overcome the shortcomings of traditio…	10.1109/CIS.2013.99	https://ieeexplore.ieee.org/stamp/stamp.jsp?arnumber=6746435	digital image;universal steganalysis;sparse representation	IEEE	IEEE Conferences
Nonparametric Steganalysis of QIM Steganography Using Approximate Entropy	H. Malik; K. P. Subbalakshmi; R. Chandramouli	Electrical and Computer Engineering Department, University of Michigan‚ÄîDearborn, Dearborn; Electrical and Computer Engineering Department, Stevens Institute of Technology, Hoboken; Electrical and Computer Engineering Department, Stevens Institute of Technology, Hoboken	IEEE Transactions on Information Forensics and Security	2012	This paper proposes an active steganalysis method for quantization index modulation (QIM)-based steganography. The proposed nonparametric steganalysis method uses irregularity (or randomness) in the test image to distinguish between the cover image and the stego image. We have shown that plain quantization (quantization without message embedding) induces regularity in the resulting quantized obje…	10.1109/TIFS.2011.2169058	https://ieeexplore.ieee.org/stamp/stamp.jsp?arnumber=6025286	Algorithmic entropy;approximate entropy;complexity;dither modulation;embedding rate;entropy;message recovery;quantization index modulation;steganalysis;steganography	IEEE	IEEE Journals
Quantitative and Binary Steganalysis in JPEG: A Comparative Study	A. Zakaria; M. Chaumont; G. Subsol	LIRMM, Univ Montpellier, CNRS Montpellier, France; LIRMM, Univ Montpellier, CNRS Montpellier, France; LIRMM, Univ Montpellier, CNRS Montpellier, France	2018 26th European Signal Processing Conference (EUSIPCO)	2018	We consider the problem of steganalysis, in which Eve (the steganalyst) aims to identify a steganogra-pher, Alice who sends images through a network. We can also hypothesise that Eve does not know how many bits Alice embed in an image. In this paper, we investigate two different steganalysis scenarios: Binary Steganalysis and Quantitative Steganalysis. We compare two classical steganalysis algori…	10.23919/EUSIPCO.2018.8553580	https://ieeexplore.ieee.org/stamp/stamp.jsp?arnumber=8553580	Steganography;Quantitative Steganalysis;Binary Steganalysis;Multi-class Steganalysis;JPEG	IEEE	IEEE Conferences
LSB steganalysis using modified Weighted Stego-image method	A. Anjum; S. Islam	Dept. of Computer Engineering, A.M.U, Aligarh, U.P, India; Dept. of Computer Engineering, A.M.U, Aligarh, U.P, India	2016 3rd International Conference on Signal Processing and Integrated Networks (SPIN)	2016	Steganalysis is used to detect the presence of secret message in a cover image. Weighted Stego (WS) image steganalysis is a reliable method to detect sequential embedding in a stego-image. It is used to estimate the hidden message length embedded using the Least Significant Bit (LSB) embedding at sequential pixel positions in digital images. This paper proposes series of upgraded Cover Pixel Pred…	10.1109/SPIN.2016.7566773	https://ieeexplore.ieee.org/stamp/stamp.jsp?arnumber=7566773	steganalysis;weighted stego-image;LSB replacement;sequential embedding;steganography	IEEE	IEEE Conferences
Steganalysis of Statistical Restored Stegoimages with Compressive Sensing	C. Patsakis	Dept. of Comput. Eng. & Math., Univ. Rovira i Virgili, Tarragona, Spain	2012 Eighth International Conference on Intelligent Information Hiding and Multimedia Signal Processing	2012	This work introduces the self-reconstruction evaluator, a more formal definition of a tool that has already been used in previous works with very good results on image steganalysis. Moreover, we are using it in order to perform a successful steganalysis detection on an algorithm that restores the statistical properties of the histogram.	10.1109/IIH-MSP.2012.126	https://ieeexplore.ieee.org/stamp/stamp.jsp?arnumber=6274290	Steganography;steganalysis;DCT;statistical restoration	IEEE	IEEE Conferences
A steganalysis system utilizing temporal pixel correlation of HEVC video	K. Tasdemir; F. Kurugollu; S. Sezer	The Institute of Electronics, Communications and Information Technology (ECIT), Queen's University Belfast, UK; The Institute of Electronics, Communications and Information Technology (ECIT), Queen's University Belfast, UK; The Institute of Electronics, Communications and Information Technology (ECIT), Queen's University Belfast, UK	2015 23nd Signal Processing and Communications Applications Conference (SIU)	2015	High Efficiency Video Coding (HEVC) is the most recent video codec coming after currently most popular H.264/MPEG4 codecs and has promising compression capabilities. It is conjectured that it will be a substitute for current video compression standards. However, to the best knowledge of the authors, none of the current video steganalysis methods designed or tested with HEVC video. In this paper, …	10.1109/SIU.2015.7130377	https://ieeexplore.ieee.org/stamp/stamp.jsp?arnumber=7130377	video steganalysis;video steganography;HEVC	IEEE	IEEE Conferences
An efficient blind steganalysis using higher order statistics for the neighborhood difference matrix	S. Bera; M. Sharma; S. S. Sikhar; A. Dwivedi	Dept. of E&Tc, SSIET, Durg, India; Dept. of E&Tc, SSIET, Durg India; Dept. of E&Tc, SSIET, Durg India; Dept. of Electrical Engg., NIT, Raipur, India	2016 International Conference on Wireless Communications, Signal Processing and Networking (WiSPNET)	2016	This paper presents a blind JPEG steganalysis technique, which outperforms other JPEG steganographic schemes i.e. Jsteg, F5, Outguess and using discrete wavelet transform. The variations caused by JPEG steganography is enhanced by calculating the different DWT 2-D arrays along all the four directions. There exists a relationship among the four nearest neighbor pixels of JPEG image. This fact is e…	10.1109/WiSPNET.2016.7566122	https://ieeexplore.ieee.org/stamp/stamp.jsp?arnumber=7566122	Steganography;Steganalysis;DWT;SVM;Stego Image;Cover Image	IEEE	IEEE Conferences
A secure true edge based 4 least significant bits steganography	S. Khan; N. Ahmad; M. Ismail; N. Minallah; T. Khan	Department of Computer Systems Engineering, University of Engineering and Technology Peshawar, Pakistan; Department of Computer Systems Engineering, University of Engineering and Technology Peshawar, Pakistan; Department of Computer Systems Engineering, University of Engineering and Technology Peshawar, Pakistan; Department of Computer Systems Engineering, University of Engineering and Technology…	2015 International Conference on Emerging Technologies (ICET)	2015	In this paper true edge based data hiding technique is proposed to take advantage of less sensitivity of human visual system to changes in complex regions of the image. This method utilizes edge detection and Steganography techniques. The Canny edge detection technique is used to identify true edge pixels and 4LSB Steganography technique is used to hide a secret message in the 4 least significant…	10.1109/ICET.2015.7389227	https://ieeexplore.ieee.org/stamp/stamp.jsp?arnumber=7389227	Steganography;Edge detection;4LSB Steganography;Steganalysis	IEEE	IEEE Conferences
Comparison of decision fusion methods for steganalysis	ƒ∞. Atil; E. Esen	G√∂r√ºnt√º ƒ∞≈üleme Grubu, T√úBƒ∞TAK UZAY, Ankara, T√ºrkiye; G√∂r√ºnt√º ƒ∞≈üleme Grubu, T√úBƒ∞TAK UZAY, Ankara, T√ºrkiye	2016 24th Signal Processing and Communication Application Conference (SIU)	2016	In this work, we compare the effect of using different decision fusion methods on the detection performance of a steganalysis system. It has been shown that different steganalysis features has different detection rates for different steganography methods. Therefore, steganalysis systems combine different steganalysis features to obtain the best detection rates. We compare four different fusion me…	10.1109/SIU.2016.7496144	https://ieeexplore.ieee.org/stamp/stamp.jsp?arnumber=7496144	steganalysis;decision fusion;neural networks;support vector machines	IEEE	IEEE Conferences
A New SDCS-based Content-adaptive Steganography Using Iterative Noise-Level Estimation	B. Xue; X. Li; Z. Guo	Inst. of Comput. Sci. & Technol., Peking Univ., Beijing, China; Inst. of Comput. Sci. & Technol., Peking Univ., Beijing, China; Inst. of Comput. Sci. & Technol., Peking Univ., Beijing, China	2015 International Conference on Intelligent Information Hiding and Multimedia Signal Processing (IIH-MSP)	2015	In steganographic technique of "sum and difference covering set" (SDCS), an appropriate SDCS is used to embed data into pixel sequences of cover image. This technique extends the conventional LSB matching and matrix embedding to derive more secure steganography. In this paper, towards stego-security enhancement, a new SDCS-based contentadaptive steganography is proposed. The most noisy pixels are…	10.1109/IIH-MSP.2015.80	https://ieeexplore.ieee.org/stamp/stamp.jsp?arnumber=7415760	Steganography;content-adaptive steganography;SDCS	IEEE	IEEE Conferences
Pixel-Decimation-Assisted Steganalysis of Synchronize-Embedding-Changes Steganography	S. Tan; H. Zhang; B. Li; J. Huang	College of Computer Science and Software Engineering, Shenzhen University, Shenzhen, China; Shenzhen Key Laboratory of Media Security, Shenzhen University, Shenzhen, China; Shenzhen Key Laboratory of Media Security, Shenzhen University, Shenzhen, China; Shenzhen Key Laboratory of Media Security, Shenzhen University, Shenzhen, China	IEEE Transactions on Information Forensics and Security	2017	This paper deals with the state-of-the-art synchronize-embedding-changes (SECs) steganography. We propose the pixel-decimation-assisted steganalytic feature set, a novel feature set construction protocol that extends upon the recent selection-channel-aware spatial rich model maxSRMd2. Our method is based on pixel decimation, a specific type of image downsampling. Based on theoretical analysis and…	10.1109/TIFS.2017.2682703	https://ieeexplore.ieee.org/stamp/stamp.jsp?arnumber=7879204	Pixel decimation;synchronize embedding changes;steganography;steganalysis	IEEE	IEEE Journals
Rethinking the high capacity 3D steganography: Increasing its resistance to steganalysis	Z. Li; S. Beugnon; W. Puech; A. G. Bors	Department of Computer Science, University of York, York YO10 5GH, UK; Laboratory LIRMM, UMR CNRS 5506, Universit√© de Montpellier, 34095 Montpellier, France; Laboratory LIRMM, UMR CNRS 5506, Universit√© de Montpellier, 34095 Montpellier, France; Department of Computer Science, University of York, York YO10 5GH, UK	2017 IEEE International Conference on Image Processing (ICIP)	2017	3D steganography is used in order to embed or hide information into 3D objects without causing visible or machine detectable modifications. In this paper we rethink about a high capacity 3D steganography based on the Hamiltonian path quantization, and increase its resistance to steganalysis. We analyze the parameters that may influence the distortion of a 3D shape as well as the resistance of the…	10.1109/ICIP.2017.8296333	https://ieeexplore.ieee.org/stamp/stamp.jsp?arnumber=8296333	3D steganography;steganalysis;shape distortion;information hiding	IEEE	IEEE Conferences
A short survey on image steganography and steganalysis techniques	Y. J. Chanu; T. Tuithung; K. Manglem Singh	Department of Computer Science & Engineering, NERIST, Nirjuli, Arunachal Pradesh, India; Department of Computer Science & Engineering, NERIST, Nirjuli, Arunachal Pradesh, India; Department of Computer Science & Engineering, NIT Manipur, India	2012 3rd National Conference on Emerging Trends and Applications in Computer Science	2012	The paper describes a short survey on different types of steganography techniques for image in spatial and transform domains and steganalysis techniques for the detection of secret message in the image. The strong and weak points of these techniques are mentioned briefly so that researchers who work in steganography and steganalysis gain prior knowledge in designing these techniques and their var…	10.1109/NCETACS.2012.6203297	https://ieeexplore.ieee.org/stamp/stamp.jsp?arnumber=6203297	Image steganography;steganalysis;higher order statistic;RS method;spatial domain;transform domain	IEEE	IEEE Conferences
Blind image steganalysis using neural networks and wrapper feature selection	M. Kumari; R. Chhikara	Dept. of CSE/IT, The NorthCap University, Gurugram, India; Dept. of CSE/IT, The NorthCap University, Gurugram, India	2017 International Conference on Computing, Communication and Automation (ICCCA)	2017	This paper highlights the importance of wrapper feature selection technique for image steganalysis. Two major processes in blind image steganalysis are feature extraction and classification. To increase the efficiency of classifier feature space has been increased causing ‚Äúcurse of dimensionality‚Äù. This leads to requirement of feature selection for steganalysis. This paper discusses the impor…	10.1109/CCAA.2017.8229953	https://ieeexplore.ieee.org/stamp/stamp.jsp?arnumber=8229953	Steganography;Steganalysis;Artificial Neural Networks;Particle Swarm Optimization	IEEE	IEEE Conferences
Effects of standard image processing methods on steganalysis	E. Esen; ƒ∞. Atil	G√∂r√ºnt√º ƒ∞≈üleme Grubu, T√úBƒ∞TAK UZAY, Ankara, T√ºrkiye; G√∂r√ºnt√º ƒ∞≈üleme Grubu, T√úBƒ∞TAK UZAY, Ankara, T√ºrkiye	2015 23nd Signal Processing and Communications Applications Conference (SIU)	2015	In this study, we analyze the effect of standart image processing methods on highly successive steganalysis methods of the literature. As a result, we observed the changes in accuracy of steganalysis methods after we polluted the image data sets with standard image processing methods such as compression, color enhancement and histogram equalization. In total, we analyzed nine steganalysis feature…	10.1109/SIU.2015.7130239	https://ieeexplore.ieee.org/stamp/stamp.jsp?arnumber=7130239	steganalysis;steganography;image compression;color enhancement;histogram equalization	IEEE	IEEE Conferences
Robust Coverless Image Steganography Based on DCT and LDA Topic Classification	X. Zhang; F. Peng; M. Long	College of Computer Science and Electronic Engineering, Hunan University, Changsha, China; College of Computer Science and Electronic Engineering, Hunan University, Changsha, China; College of Computer and Communication Engineering, Changsha University of Science and Technology Hunan University, Changsha, China	IEEE Transactions on Multimedia	2018	In order to improve the robustness and capability of resisting image steganalysis, a novel coverless image steganography algorithm based on discrete cosine transform and latent dirichlet allocation (LDA) topic classification is proposed. First, latent dirichlet allocation topic model is utilized for classifying the image database. Second, the images belonging to one topic are selected, and 8 √ó 8…	10.1109/TMM.2018.2838334	https://ieeexplore.ieee.org/stamp/stamp.jsp?arnumber=8361834	Coverless image steganography;bag-of-features;latent dirichlet allocation;discrete cosine transform	IEEE	IEEE Journals
New Steganalysis Method for Text Data Produced by Synonym Run-Length Encoding	I. V. Nechta	Siberian state university of telecommunications and information sciences, Novosibirsk, Russia	2018 XIV International Scientific-Technical Conference on Actual Problems of Electronics Instrument Engineering (APEIE)	2018	In this article we present a new method of stegoanalysis revealing the text produced by the synonym runlength encoding steganography. During this research, it was shown that RLE embedding method changes statistical structure of extracted message and this fact could be used for stegoanalysis. In the constructed method we compare the probability distribution of runs (with length no more than 5 bits…	10.1109/APEIE.2018.8545230	https://ieeexplore.ieee.org/stamp/stamp.jsp?arnumber=8545230	Linguistic steganography;steganalysis;synonym RLE	IEEE	IEEE Conferences
Steganography using Genetic Algorithm along with Visual Cryptography for wireless network application	G. Prema; S. Natarajan	Department of ECE, Mepco Schlenk Engineering College, Sivakasi, India; Department of ECE, Mepco Schlenk Engineering College, Sivakasi, India	2013 International Conference on Information Communication and Embedded Systems (ICICES)	2013	Image steganography is an emerging field of research for secure data hiding and transmission over networks. The proposed system provides the best approach for Least Significant Bit (LSB) based steganography using Genetic Algorithm (GA) along with Visual Cryptography (VC). Original message is converted into cipher text by using secret key and then hidden into the LSB of original image. Genetic Alg…	10.1109/ICICES.2013.6508373	https://ieeexplore.ieee.org/stamp/stamp.jsp?arnumber=6508373	steganography;visual cryptography;genetic algorithm;steganalysis	IEEE	IEEE Conferences
Steganalysis System for Colour Images Based on Merging the Colour Gradient Cooccurrence Matrix and Histogram of Difference Image	A. Aljarf; S. Amin	Computing department, Coventry University, UK; Computing department, Coventry University, UK	2018 21st Saudi Computer Society National Computer Conference (NCC)	2018	Steganography is the science of hiding information in some other medium. These media can be text, images, audio or video files. Steganographic analysis (steganalysis), on the other hand, is the science of detecting the existence of hidden information.Many steganalysis methods have been introduced in the literature. These methods have been developed to combat specific steganography techniques and …	10.1109/NCG.2018.8593181	https://ieeexplore.ieee.org/stamp/stamp.jsp?arnumber=8593181	Image Steganography;Images Steganalysis;StegoImages;Security;Histogram Features.	IEEE	IEEE Conferences
Universal steganalysis using DWT and entropy features	A. K. Ingale; N. V. Dharwadkar; P. Kodulkar	Information Technology Department Rajarambapu Institute of Technology Sangli, India; Computer Science and Engineering Department Rajarambapu Institute of Technology Sangli, India; Information Technology Department Rajarambapu Institute of Technology Sangli, India	2016 International Conference on Signal and Information Processing (IConSIP)	2016	Steganography is the process of embedding text information or image information into cover image. Universal Steganalysis detects the hidden information embedded in the digital object when the embedded algorithm is unknown. Universal steganalysis consists of two major parts viz., Feature extraction and Classifier selection and design. In this paper we propose a multilayer neural network for classi…	10.1109/ICONSIP.2016.7857492	https://ieeexplore.ieee.org/stamp/stamp.jsp?arnumber=7857492	Universal Steganalysis;Multilayer Neural Network;Entropy;DWT	IEEE	IEEE Conferences
Steganalysis algorithm based on Cellular Automata Transform and Neural Network	S. Bakhshandeh; F. Bakhshande; M. Aliyari	Faculty of Computer Engineering Islamic Azad University Science and Research Branch Tehran, Iran; Faculty of Electrical and Computer Engineering K.N. Toosi University of Technology Tehran, Iran; Faculty of Electrical and Computer Engineering K.N. Toosi University of Technology Tehran, Iran	2013 10th International ISC Conference on Information Security and Cryptology (ISCISC)	2013	In this paper, a new steganalysis method based on Cellular Automata Transform (CAT) is presented. CAT is used for feature extraction from stego and clean images. For that purpose, three levels CAT is applied on images and 12 sub-bands are generated for feature extraction. With adding the original image, 13 sub-bands are be used in feature extraction phase. In the next step, three moments of chara…	10.1109/ISCISC.2013.6767323	https://ieeexplore.ieee.org/stamp/stamp.jsp?arnumber=6767323	Steganalysis;Cellular Automata;Cellular Automata Transform;Characteristic Function	IEEE	IEEE Conferences
Complexity-based steganalysis	S. Manoharan; A. Master; U. Speidel	Department of Computer Science, University of Auckland, New Zealand; Department of Computer Science, University of Auckland, New Zealand; Department of Computer Science, University of Auckland, New Zealand	2014 International Symposium on Information Theory and its Applications	2014	Steganalysis detects the presence of hidden information in media files. In this paper, we propose a steganalysis technique based on an estimate of the complexity of media files. The technique detects not only the presence of hidden information but also the size of the hidden information. We compare our technique to another published technique and show empirically that, in some well-defined cases,…		https://ieeexplore.ieee.org/stamp/stamp.jsp?arnumber=6979799	Steganography;Steganalysis;Complexity;Entropy	IEEE	IEEE Conferences
Impact of Steganography on JPEG File Size	M. Rezaei; S. M. Moghadam	Security Analysis Laboratory, Tehran, Iran; Security Analysis Laboratory, Tehran, Iran	2019 27th Iranian Conference on Electrical Engineering (ICEE)	2019	Hiding data in JPEG images is usually performed by modifying quantized DCT coefficients. This will affect the entropy coding and consequently the size of the resulting compressed data. The change in the file size might be used as a feature in steganalysis. In this paper, we investigate the impact of several well-known steganography methods on the size of JPEG file. The experiments show interestin…	10.1109/IranianCEE.2019.8786506	https://ieeexplore.ieee.org/stamp/stamp.jsp?arnumber=8786506	steganalysis;steganography;data hiding;JPEG;file size	IEEE	IEEE Conferences
A new cost function for spatial image steganography	B. Li; M. Wang; J. Huang; X. Li	College of Information Engineering, Shenzhen University, Shenzhen, GD 518060, China; College of Information Engineering, Shenzhen University, Shenzhen, GD 518060, China; College of Information Engineering, Shenzhen University, Shenzhen, GD 518060, China; Institute of Computer Science and Technology, Peking University, Beijing 100871, China	2014 IEEE International Conference on Image Processing (ICIP)	2014	A well defined cost function is crucial to steganography under the scenario of minimizing embedding distortion. In this paper, we present a new cost function for spatial image steganography. The proposed cost function is designed by using a high-pass filter to locate the less predictable parts in an image, and then using two low-pass filters to make the low cost values more clustered. Experiments…	10.1109/ICIP.2014.7025854	https://ieeexplore.ieee.org/stamp/stamp.jsp?arnumber=7025854	Additive distortion;cost function;steganography;steganalysis	IEEE	IEEE Conferences
Steganalysis of AMR Speech Based on Multiple Classifiers Combination	H. Tian; J. Liu; C. -C. Chang; C. -C. Chen; Y. Huang	College of Computer Science and Technology, National Huaqiao University, Xiamen, China; College of Computer Science and Technology, National Huaqiao University, Xiamen, China; Department of Information and Computer Science, Feng Chia University, Taichung, Taiwan; School of Information Engineering College, Jimei University, Xiamen, China; Department of Electrical Engineering, Tsinghua University, …	IEEE Access	2019	In this paper, we focus on steganalysis in adaptive multi-rate (AMR) speech streams, whose goal is to detect covert communication behaviors effectively to prevent illegal uses of AMR steganography. Differing from the existing methods for speech steganalysis, we present a novel steganalysis scheme based on multiple classifiers combination. Specifically, we design a new combined classifier model, w…	10.1109/ACCESS.2019.2943504	https://ieeexplore.ieee.org/stamp/stamp.jsp?arnumber=8847406	Steganalysis;steganography;adaptive multi-rate speech;fixed codebook;classifier combination;pulse correlation	IEEE	IEEE Journals
A partial steganography algorithm for 3D triangle mesh	R. Jiao	School of Computer Engineering and Science, Shanghai University, Shanghai, China	2017 International Conference on Machine Learning and Cybernetics (ICMLC)	2017	In this paper, we present a partial steganography algorithm for 3D triangle mesh. Traditional 3D steganography hides information among the whole mesh and our method random picks some vertices for embedding. The random picking processing works with the pseudorandom number generator (PRNG) and a secret seed for the PRNG. The same random sequence can be disinterred with the same seed so that we can …	10.1109/ICMLC.2017.8108948	https://ieeexplore.ieee.org/stamp/stamp.jsp?arnumber=8108948	Tracking;3D Steganography;Information Hiding;Triangle Mesh;Supervised Classification	IEEE	IEEE Conferences
Audio Steganography Algorithm Based on Genetic Algorithm for MDCT Coefficient Adjustment for AAC	C. Li; X. Zhang; T. Luo; L. Tian	School of Software Engineering, Xi'an Jiaotong University,Xi'an,China; School of Software Engineering, Xi'an Jiaotong University,Xi'an,China; School of Software Engineering, Xi'an Jiaotong University,Xi'an,China; School of Software Engineering, Xi'an Jiaotong University,Xi'an,China	2020 IEEE International Symposium on Multimedia (ISM)	2020	An AAC steganography algorithm based on genetic algorithm and MDCT coefficient adjustment is proposed. Our algorithm selects the small value region of MDCT coefficient as the embedding bit and the coefficients in codebook 1/2 are designed to change. In order to be against steganalysis better, genetic algorithm is used to optimize the change of the coefficient. The experiment results show that the…	10.1109/ISM.2020.00026	https://ieeexplore.ieee.org/stamp/stamp.jsp?arnumber=9327974	Small value region;steganography genetic algorithm	IEEE	IEEE Conferences
Steganalysis using features based on Markov Mesh Models	X. Shi; B. Liu; Y. Hu	School of Electronic and Information Engineering, South China University of Technology, Guangzhou 510641, China; School of Electronic and Information Engineering, South China University of Technology, Guangzhou 510641, China; School of Electronic and Information Engineering, South China University of Technology, Guangzhou 510641, China	2014 12th International Conference on Signal Processing (ICSP)	2014	Although numerous steganalyzers for least significant bit (LSB) matching have been presented, the detection for uncompressed images and low embedding rates remains challenge for steganalysts. In this paper, we propose a novel method for detection of LSB matching steganography, which is based on the features extracted from a conditional probability matrix described by Markov Mesh Models (MMMs). Th…	10.1109/ICOSP.2014.7015224	https://ieeexplore.ieee.org/stamp/stamp.jsp?arnumber=7015224	LSB matching;steganalysis;difference image;Markov Mesh Models;calibration	IEEE	IEEE Conferences
Blind steganalysis for digital images using support vector machine method	M. H. Menori; R. Munir	School of Electrical Engineering and Informatics, Bandung Institute of Technology, Indonesia; School of Electrical Engineering and Informatics, Bandung Institute of Technology, Indonesia	2016 International Symposium on Electronics and Smart Devices (ISESD)	2016	Blind steganalysis is a method used to detect whether there is a hidden message in a media without having to know the steganography algorithm behind it. Digital image is converted into features using feature extraction algorithm subtractive pixel adjacency matrix. A model is built based on the resulting features using machine learning method support vector machine. The support vector machine meth…	10.1109/ISESD.2016.7886706	https://ieeexplore.ieee.org/stamp/stamp.jsp?arnumber=7886706	blind steganalysis;support vector machine;digital images;feature extraction	IEEE	IEEE Conferences
New steganalysis methods based on camera source identification and outlier detection	Y. Wu; T. Zhang	China National Digital Switching System Engineering & Technological R&D Center, Zhengzhou, China; China National Digital Switching System Engineering & Technological R&D Center, Zhengzhou, China	2017 IEEE 2nd Advanced Information Technology, Electronic and Automation Control Conference (IAEAC)	2017	In order to solve the cover source mismatch problem, a new blind universal image steganalysis algorithm combining camera source identification and outlier detection is proposed in this paper. Cover images from the same source of the test image are retrieved from the reference image database as aided samples. The test image and its aided samples form a whole test set. As the stego image can be reg…	10.1109/IAEAC.2017.8054081	https://ieeexplore.ieee.org/stamp/stamp.jsp?arnumber=8054081	steganalysis;cover source mismatch;camera source identification;outlier detection	IEEE	IEEE Conferences
Network steganalysis: Detection of steganography in IEEE 802.11 wireless networks	S. Grabski; K. Szczypiorski	Institute of Telecommunications, Warsaw University of Technology, Poland; Institute of Telecommunications, Warsaw University of Technology, Poland	2013 5th International Congress on Ultra Modern Telecommunications and Control Systems and Workshops (ICUMT)	2013	In the times of continuous development and growing popularity of the Internet and the wireless access, we can observe the increased interest in the network steganography as a particular way of information hiding in networks. IEEE 802.11 standards have a great importance as more and more hidden channels proposals are based on them. Therefore, we created a detector of some selected hidden channels …	10.1109/ICUMT.2013.6798398	https://ieeexplore.ieee.org/stamp/stamp.jsp?arnumber=6798398	covert channel;IEEE 802.11;network steganalysis;network steganography;wireless networks	IEEE	IEEE Conferences
Statistical Steganalysis of Four Photo Themes before Embedding	A. A. J. Altaay; S. b. Sahib; M. Zamani	Fac. of Inf. & Commun. Technol., Univ. Teknikal Malaysia Melaka, Melaka, Malaysia; NA; Adv. Inf. Sch., Univ. Teknol. Malaysia, Kuala Lumpur, Malaysia	2013 International Conference on Advanced Computer Science Applications and Technologies	2013	In order to analyze how the correlativity behavioral pattern would change after data embedding, it needs to conduct a statistical analyze on average, maximum, minimum, and standard deviation of each group of photo before embedding. This paper proposes and elaborates the details of a new steganalysis method and then presents the results and characteristics of the four photo themes. The behavioral …	10.1109/ACSAT.2013.59	https://ieeexplore.ieee.org/stamp/stamp.jsp?arnumber=6836588	steganography;watermarking;Steganalysis;photo	IEEE	IEEE Conferences
Competitive Coevolution for Color Image Steganography	S. Ahuja; C. U. Kumar; S. Hemalatha	Manipal Institute of Technology Manipal Academy of Higher Education,Department of Computer Science and Engineering,Manipal,Karnataka,India,576104; Manipal Institute of Technology Manipal Academy of Higher Education,Department of Computer Science and Engineering,Manipal,Karnataka,India,576104; Manipal Institute of Technology Manipal Academy of Higher Education,Department of Computer Science and En…	2019 International Conference on Intelligent Computing and Control Systems (ICCS)	2019	The need for more secure and advanced dissemination is ever increasing since advancement in digital transmission has also posed equally challenging threats. Steganography has been around for a while now, with frequent updates in the traditional methods. In the past one year, with the rise in research in deep learning, Steganography and Steganalysis have emerged as a prime application. The paper h…	10.1109/ICCS45141.2019.9065844	https://ieeexplore.ieee.org/stamp/stamp.jsp?arnumber=9065844	steganography;generative adversarial networks;squeeze and excitation inception modules	IEEE	IEEE Conferences
An enhanced Least Significant Bit steganography method using midpoint circle approach	V. Verma; Poonam; R. Chawla	Department of Computer Science and Engineering, Ramgarhia Institute of Engineering and Technology, Phagwara affiliated to Punjab Technical University, Jalandhar, India; Department of Computer Science and Applications, Kamla Nehru College for Women, Phagwara, India; Department of Computer Science and Engineering, Ramgarhia Institute of Engineering and Technology, Phagwara, India	2014 International Conference on Communication and Signal Processing	2014	To increase the security of messages sent over internet steganography is used. Various steganography techniques have been proposed so far. Least Significant Bit steganography is one such technique in which least significant bit of pixels of the image is replaced with data bits. This approach has the advantage that it is simplest one to understand, easy to implement and results in stego-images tha…	10.1109/ICCSP.2014.6949808	https://ieeexplore.ieee.org/stamp/stamp.jsp?arnumber=6949808	image hiding;least significant bit (LSB);mid point;steganography	IEEE	IEEE Conferences
Text Steganalysis with Attentional L STM-CNN	Y. Bao; H. Yang; Z. Yang; S. Liu; Y. Huang	Tsinghua University,Department of Electronic Engineering,Beijing,China; Tsinghua University,Department of Electronic Engineering,Beijing,China; Tsinghua University,Department of Electronic Engineering,Beijing,China; Tsinghua University,Department of Electronic Engineering,Beijing,China; Tsinghua University,Department of Electronic Engineering,Beijing,China	2020 5th International Conference on Computer and Communication Systems (ICCCS)	2020	With the rapid development of Natural Language Processing (NLP) technologies, text steganography methods have been significantly innovated recently, which poses a great threat to cybersecurity. In this paper, we propose a novel attentional LSTM-CNN model to tackle the text steganalysis problem. The proposed method firstly maps words into semantic space for better exploitation of the semantic feat…	10.1109/ICCCS49078.2020.9118410	https://ieeexplore.ieee.org/stamp/stamp.jsp?arnumber=9118410	Convolutional Neural Network;Recurrent Neural Network;Text Steganography;Text Steganalysis	IEEE	IEEE Conferences
A Novel LSB Matching Steganalysis Detection Algorithm Based on Characteristics of the Second Order Difference Markov	Y. Zhao; Y. Liu	Dept. of Comput. & Inf. Technol., Nanyang Normal Univ., Nanyang, China; Dept. of Comput. & Inf. Technol., Nanyang Normal Univ., Nanyang, China	2012 International Conference on Management of e-Commerce and e-Government	2012	For the LSB matching steganography with high security, the author has calculated the second-order differential of the image pixels on horizontal and vertical directions, obtaining the differential matrix and taking it as sensitive feature extracting source. Then, by extracting the second-order Markov transformation matrix of the differential matrix as the features, this paper proposed a LSB match…	10.1109/ICMeCG.2012.30	https://ieeexplore.ieee.org/stamp/stamp.jsp?arnumber=6374883	steganography;LSB matching;steganalysis;second-order differential;markov	IEEE	IEEE Conferences
Research on the Large Scale Image Steganalysis Technology Based on Cloud Computing and BP Neutral Network	D. Zhonghua; X. Qi; P. Yong; G. Haihui	China Inf. Technol. Security Evaluation Center, Beijing, China; China Inf. Technol. Security Evaluation Center, Beijing, China; China Inf. Technol. Security Evaluation Center, Beijing, China; China Inf. Technol. Security Evaluation Center, Beijing, China	2012 Eighth International Conference on Intelligent Information Hiding and Multimedia Signal Processing	2012	Steganalysis is the opposite art to steganography, whose goal is to detect whether or not the seemly innocent objects like image hiding message. With the explosive growth of the Internet information. Making real time image steganalysis online to detect the malicious use of multimedia documents for covert communication has become more and more difficult. Traditional research on image steganalysis …	10.1109/IIH-MSP.2012.107	https://ieeexplore.ieee.org/stamp/stamp.jsp?arnumber=6274271	Image Steganalysis;Cloud Computing;BP Neutral Network	IEEE	IEEE Conferences
Adaptive Steganalysis Based on Embedding Probabilities of Pixels	W. Tang; H. Li; W. Luo; J. Huang	School of Information Science and Technology, Sun Yat-sen University, Guangzhou, China; School of Information Science and Technology, Sun Yat-sen University, Guangzhou, China; School of Software, Sun Yat-sen University, Guangzhou, China; College of Information Engineering, Shenzhen University, Shenzhen, China	IEEE Transactions on Information Forensics and Security	2016	In modern steganography, embedding modifications are highly concentrated on the textural regions within an image, as such regions are difficult to model for steganalysis. Previous studies have shown that compared with non-adaptive strategies, this content adaptive strategy achieves stronger security against existing steganalysis. Based on the experiments and analyses, however, we found that this …	10.1109/TIFS.2015.2507159	https://ieeexplore.ieee.org/stamp/stamp.jsp?arnumber=7350138	Adaptive Steganography;Adaptive Steganalysis;Embedding Probabilities;Re-Embedding;Adaptive steganography;adaptive steganalysis;embedding probabilities;re-embedding	IEEE	IEEE Journals
Steganalysis of AE-LSB steganography based on pixel value differencing	Z. Zhu; T. Zhang; P. Zhu; B. Wan; X. Hou	Zhengzhou Information Science and Technology Institute Zhengzhou, China; Zhengzhou Information Science and Technology Institute Zhengzhou, China; Hebi Automotive Engineering Professional College, Hebi, China; Zhengzhou Information Science and Technology Institute, Zhengzhou, China; Zhengzhou Information Science and Technology Institute, Zhengzhou, China	2013 Ninth International Conference on Natural Computation (ICNC)	2013	This paper presents a steganalysis technique for detection of adaptive data hiding in edge areas of images with spatial least significant bit (LSB) domain systems (AE-LSB). Pixels in the edge areas which are determined by the difference values of the two consecutive pixels are embedded more secret bits than pixels located in smooth areas. The proposed steganalytic method is designed to exploit th…	10.1109/ICNC.2013.6818208	https://ieeexplore.ieee.org/stamp/stamp.jsp?arnumber=6818208	steganalysis;steganography;adaptive least-significant-bit (LSB) substitution;pixel-value differencing (PVD)	IEEE	IEEE Conferences
Compact image steganalysis for LSB-matching steganography	O. Juarez-Sandoval; M. Cedillo-Hernandez; G. Sanchez-Perez; K. Toscano-Medina; H. Perez-Meana; M. Nakano-Miyatake	Graduate Section, Mechanical-Engineering School Culhuacan Campus, Instituto Politecnico Nacional, Mexico City, Mexico; Graduate Section, Mechanical-Engineering School Culhuacan Campus, Instituto Politecnico Nacional, Mexico City, Mexico; Graduate Section, Mechanical-Engineering School Culhuacan Campus, Instituto Politecnico Nacional, Mexico City, Mexico; Graduate Section, Mechanical-Engineering S…	2017 5th International Workshop on Biometrics and Forensics (IWBF)	2017	In this paper, we propose a compact image steganalysis method for the LSB-matching steganography, in which a feature vector composed by only 12 elements is extracted from the image. We analyze the statistical artifact occurred in images when a secret data is embedded in it by the LSB-matching steganography. We selected 12 most relevant features based on the probability density function (PDF) of d…	10.1109/IWBF.2017.7935103	https://ieeexplore.ieee.org/stamp/stamp.jsp?arnumber=7935103	Steganalysis;LSB Matching steganography;Shape parameter;Co-occurrence matrix;Support vector machine	IEEE	IEEE Conferences
A novel JPEG steganography method secure against histogram steganalysis	D. Levick√Ω; G. Bug√°r; V. B√°noci	Dept. of Electronics and Multimedia Communications, Faculty of Electrical Engineering and Informatics, Technical University of Ko≈°ice, Letn√° 9, 042 00 Ko≈°ice, Slovak Republic; Dept. of Electronics and Multimedia Communications, Faculty of Electrical Engineering and Informatics, Technical University of Ko≈°ice, Letn√° 9, 042 00 Ko≈°ice, Slovak Republic; Dept. of Electronics and Multimedia Commu…	Proceedings ELMAR-2012	2012	In this paper, we present a novel JPEG steganography method with histogram preserving scheme. The embedding is performed in transformation domain of DCT in JPEG file by modification of selected DCT transform coefficients according to modulo function, which allows to extract the secret message without cover-image being present at the receiver side what gives a predisposition of blind steganography…		https://ieeexplore.ieee.org/stamp/stamp.jsp?arnumber=6338476	2D-DCT;modulo function;JPEG;steganography;histogram;AES encryption	IEEE	IEEE Conferences
Automatic Recovery of Hidden Image from Image Steganography Using DNN and Local Entropy Features	J. H. Lee; D. Y. Kang; J. E. Lee; S. H. Lee; J. . -I. Park	Hanyang University,Department of Computer and Software,Seoul,Republic of Korea; Hanyang University,Department of Computer and Software,Seoul,Republic of Korea; Hanyang University,Department of Computer and Software,Seoul,Republic of Korea; Seoul National University,Institude of New Media and Communication,Seoul,Republic of Korea; Hanyang University,Department of Computer and Software,Seoul,Republ…	2020 35th International Technical Conference on Circuits/Systems, Computers and Communications (ITC-CSCC)	2020	Image steganography hides secret information in an image called cover image so naturally that the other users can not recognize the existence of information in the revealed image. This paper deals with an approach to recover the hidden image information from image steganography. The proposed approach investigates that the decoded hidden image information is a normal image or not. The normal and i…		https://ieeexplore.ieee.org/stamp/stamp.jsp?arnumber=9183136	Image steganography;Data hiding;Steganalysis;Image entropy;Deep neural network	IEEE	IEEE Conferences
Developing a Highly Secure and High Capacity LSB Steganography Technique using PRNG	C. K. Deo; A. Singh; D. K. Singh; N. K. Soni	Medi-Caps University,Deptarment of Electronics Engineering,Indore,India; Medi-Caps University,Deptarment of Electronics Engineering,Indore,India; Medi-Caps University,Deptarment of Electronics Engineering,Indore,India; Medi-Caps University,Deptarment of Electronics Engineering,Indore,India	2020 International Conference on Computational Performance Evaluation (ComPE)	2020	Being a modern way of secret messaging, steganography has become one of the trending topic for researchers and scientists. Using image in data secrecy is most common among all other ways of digital communication. In steganography, a carrier object behaves as a cover for the secret object such that intruders are not aware of its existence. Thus, it is important to create a steganography technique …	10.1109/ComPE49325.2020.9200077	https://ieeexplore.ieee.org/stamp/stamp.jsp?arnumber=9200077	steganography;stego-image;LSB;PIT;PRNG;statistical steganalysis	IEEE	IEEE Conferences
Detecting Steganography in Inactive Voice-Over-IP Frames Based on Statistic Characteristics of Fundamental Frequency	H. Tian; J. Liu; C. -C. Chang; Y. Huang; Y. Cai	College of Computer Science and Technology, National Huaqiao University, Xiamen, China; College of Computer Science and Technology, National Huaqiao University, Xiamen, China; Department of Information and Computer Science, Feng Chia University, Taichung, Taiwan; Department of Electrical Engineering, Tsinghua University, Beijing, China; College of Computer Science and Technology, National Huaqiao…	IEEE Access	2020	Steganography in inactive Voice-over-IP frames is a new technique of information hiding, which can achieve large steganographic capacity while maintaining excellent imperceptibility. To prevent the illegitimate use of this technique, the entropy-based and poker test-based steganalysis methods have been presented. However, the detection performance of these two methods is not so good for the cases…	10.1109/ACCESS.2019.2962009	https://ieeexplore.ieee.org/stamp/stamp.jsp?arnumber=8941143	Steganography;Steganalysis;Voice over IP;Inactive frames;Fundamental frequency	IEEE	IEEE Journals
Image Steganography Based on LSB Matching and Image Enlargement	N. M. Al-Aidroos; H. A. Bahamish	College of Computers & Information Technology Hadhramout University,Computer Science Department,Hadhramout,Yemen; College of Computers & Information Technology Hadhramout University,Computer Science Department,Hadhramout,Yemen	2019 First International Conference of Intelligent Computing and Engineering (ICOICE)	2019	Steganography plays a main role in data security field. It aims to cover important data within a cover medium such that the data existence remains confidential. The secret data is hidden in such a way that no one knows about it except the sender or the intended recipient. The least significant bit (LSB) substitution method is the most popular image steganography method for hiding a secret data in…	10.1109/ICOICE48418.2019.9035172	https://ieeexplore.ieee.org/stamp/stamp.jsp?arnumber=9035172	Steganography;Data Hiding;Least Significant Bit (LSB);LSB Matching	IEEE	IEEE Conferences
Weighted Stego-Image Steganalysis of Messages Hidden into Each Bit Plane	C. Yang; F. Liu; S. Lian; X. Luo; D. Wang	NA; NA; NA; NA; NA	The Computer Journal	2012	For hiding messages into multiple least significant bit (MLSB) planes, a new weighted stego-image (WS)\ steganalysis method is proposed to estimate the ratio of messages hidden into each bit plane. First, a new WS with multiple weights is constructed, and it is proved that when the squared Euclidean distance between the WS and the cover image is minimal, the weight parameters are equal to the emb…	10.1093/comjnl/bxr112	https://ieeexplore.ieee.org/stamp/stamp.jsp?arnumber=8130650	steganography;steganalysis;MLSB;weighted stego-image	OUP	OUP Journals
Zero-steganography using DCT and spatial domain	M. Bilal; S. Imtiaz; W. Abdul; S. Ghouzali	Department of Electrical Engineering, COMSATS Institute of Information Technology, Islamabad, Pakistan; Department of Electrical Engineering, COMSATS Institute of Information Technology, Islamabad, Pakistan; Department of Computer Engineering, College of Computer and Information Sciences, King Saud University, Riyadh, Kingdom of Saudi Arabia; Department of Information Technology, College of Compu…	2013 ACS International Conference on Computer Systems and Applications (AICCSA)	2013	As the primary concern in conventional steganography techniques is to make the algorithm immune to steganalysis, their primary focus is on imperceptibility. This paper discusses Zero-steganography, an imperceptible and un-detectable data hiding technique that does not require any steganalysis. The proposed algorithm hides the data based on a relationship between characteristic matrix of the cover…	10.1109/AICCSA.2013.6616431	https://ieeexplore.ieee.org/stamp/stamp.jsp?arnumber=6616431	Steganography;Zero-steganography;Steganalysis;Imperceptibility;Chaos based steganography	IEEE	IEEE Conferences
Two Embedding Strategies for Payload Distribution in Multiple Images Steganography	X. Liao; J. Yin	College of Computer Science and Electronic Engineering, Hunan University, China; College of Computer Science and Electronic Engineering, Hunan University, China	2018 IEEE International Conference on Acoustics, Speech and Signal Processing (ICASSP)	2018	With the coming of the era of big data, digital images are growing explosively on the Internet. Traditional steganography which embeds payload into one cover image is facing new challenges. In fact, a steganographer could utilize multiple images to embed payload simultaneously. How to fully exploit image features to allocate payload for performance enhancement is still an open issue. In this pape…	10.1109/ICASSP.2018.8462384	https://ieeexplore.ieee.org/stamp/stamp.jsp?arnumber=8462384	Image steganography;multiple images;embedding payload distribution;pooled steganalysis	IEEE	IEEE Conferences
Comments on ‚ÄúSteganography Using Reversible Texture Synthesis‚Äù	H. Zhou; K. Chen; W. Zhang; N. Yu	CAS Key Laboratory of Electromagnetic Space Information, University of Science and Technology of China, Hefei, China; CAS Key Laboratory of Electromagnetic Space Information, University of Science and Technology of China, Hefei, China; CAS Key Laboratory of Electromagnetic Space Information, University of Science and Technology of China, Hefei, China; CAS Key Laboratory of Electromagnetic Space I…	IEEE Transactions on Image Processing	2017	Message hiding in texture image synthesis is a novel steganography approach by which we resample a smaller texture image and synthesize a new texture image with a similar local appearance and an arbitrary size. However, the mirror operation over the image boundary is flawed and is easy to attack. We propose an attacking method on this steganography, which can not only detect the stego-images but …	10.1109/TIP.2017.2657886	https://ieeexplore.ieee.org/stamp/stamp.jsp?arnumber=7864505	Steganography;steganalysis;data hiding;texture image;mirror operation	IEEE	IEEE Journals
Audio Steganography Based on Iterative Adversarial Attacks Against Convolutional Neural Networks	J. Wu; B. Chen; W. Luo; Y. Fang	Guangdong Key Laboratory of Information Security Technology, Sun Yat-sen University, Guangzhou, China; Guangdong Key Laboratory of Information Security Technology, Sun Yat-sen University, Guangzhou, China; Guangdong Key Laboratory of Information Security Technology, Sun Yat-sen University, Guangzhou, China; Guangdong Key Laboratory of Information Security Technology, Sun Yat-sen University, Guang…	IEEE Transactions on Information Forensics and Security	2020	Recently, convolutional neural networks (CNNs) have demonstrated superior performance on digital multimedia steganalysis. However, some studies have noted that most CNN-based classifiers can be easily fooled by adversarial examples, which form slightly perturbed inputs to a target network according to the gradients. Inspired by this phenomenon, we first introduce a novel steganography method base…	10.1109/TIFS.2019.2963764	https://ieeexplore.ieee.org/stamp/stamp.jsp?arnumber=8949445	Steganography;steganalysis;adversarial examples;convolutional neural networks	IEEE	IEEE Journals
A Review of Color Image Steganalysis in the Transform Domain	N. Mohamed; T. Rabie; I. Kamel	Research Institute of Science & Eng. University of Sharjah,Sharjah,United Arab Emirates; University of Sharjah,Dept. of Computer Eng,Sharjah,United Arab Emirates; University of Sharjah,Dept. of Computer Eng,Sharjah,United Arab Emirates	2020 14th International Conference on Innovations in Information Technology (IIT)	2020	Image based applications are being utilized in many platforms nowadays such as medical applications, smart cities, social media, etc. The security of these applications is of great importance. Advanced steganography techniques can hide messages, possibly malicious, in innocent cover images. Steganography is a class of data hiding techniques that deal with concealing the existence of secret commun…	10.1109/IIT50501.2020.9299075	https://ieeexplore.ieee.org/stamp/stamp.jsp?arnumber=9299075	Steganography;Steganalysis;DCT;DWT;DNN;Accuracy	IEEE	IEEE Conferences
A Novel Image Steganography Method via Deep Convolutional Generative Adversarial Networks	D. Hu; L. Wang; W. Jiang; S. Zheng; B. Li	School of Computer and Information, Hefei University of Technology, Hefei, China; School of Computer and Information, Hefei University of Technology, Hefei, China; School of Computer and Information, Hefei University of Technology, Hefei, China; School of Computer and Information, Hefei University of Technology, Hefei, China; College of Information Engineering, Shenzhen University, Shenzhen, China	IEEE Access	2018	The security of image steganography is an important basis for evaluating steganography algorithms. Steganography has recently made great progress in the long-term confrontation with steganalysis. To improve the security of image steganography, steganography must have the ability to resist detection by steganalysis algorithms. Traditional embedding-based steganography embeds the secret information…	10.1109/ACCESS.2018.2852771	https://ieeexplore.ieee.org/stamp/stamp.jsp?arnumber=8403208	Steganography;without embedding;coverless;generative adversarial networks	IEEE	IEEE Journals
Time domain speech steganalysis method based on multiplicative embedding model	L. Ye; X. Qi; L. Lv; Y. Zuo	Department of Information Engineering and Management, North China Baoding Electric Power Vocational and Technical, College, Baoding 071051, China; Department of Information Engineering and Management, North China Baoding Electric Power Vocational and Technical, College, Baoding 071051, China; Department of Information Engineering and Management, North China Baoding Electric Power Vocational and T…	2012 International Conference on Wavelet Analysis and Pattern Recognition	2012	Steganalysis is detecting and decoding hidden data within a given media and is taken as a countermeasure to steganography. There has been quite some effort in audio steganalysis for additive embedding model. But, results are disappointing when they distinguish the cover-audio signal with multiplicative noise and the stego-audio signal. In this paper, multiplicative noise is changed to additive no…	10.1109/ICWAPR.2012.6294769	https://ieeexplore.ieee.org/stamp/stamp.jsp?arnumber=6294769	Steganalysis;Time domain;SVM;Audio;Multiplicative model	IEEE	IEEE Conferences
Significance of feature selection for image steganalysis	R. R. Chhikara; M. Kumari	Department of CSE/IT, The NorthCap University, Guragon, India; Department of CSE/IT, The NorthCap University, Guragon, India	2016 International Conference on Computation System and Information Technology for Sustainable Solutions (CSITSS)	2016	Steganalysis is capable of identifying the carrier(s) which have information hidden in them in such a way that their very existence is concealed. In this paper we propose a classification system with neural networks which reduces computational complexity through a pre-processing step (feature selection) performed by Bhattacharyya distance for image steganalysis. This approach is able to identify …	10.1109/CSITSS.2016.7779443	https://ieeexplore.ieee.org/stamp/stamp.jsp?arnumber=7779443	Steganography;Steganalysis;Bhattacharyya Distance;Neural Networks	IEEE	IEEE Conferences
Steganalysis of content-adaptive JPEG steganography based on the weight allocation of filtered coefficients	Y. Zhang; C. Yang; X. Luo; F. Liu; J. Lu; X. Song	Zhengzhou Science and Technology Institute, Henan, China; Zhengzhou Science and Technology Institute, Henan, China; Zhengzhou Science and Technology Institute, Henan, China; Zhengzhou Science and Technology Institute, Henan, China; Zhengzhou Science and Technology Institute, Henan, China; Xi'an Communication Institute, Xi'an, China	2017 IEEE 9th International Conference on Communication Software and Networks (ICCSN)	2017	Comparing with the steganalysis methods based on the feature sets assembled as histograms of filtered images, their improved versions incorporating the change probabilities of coefficients in the embedding domain provide more excellent performance for content-adaptive JPEG steganography, the weight allocation of feature statistical samples is the most important. In this paper, we propose a new we…	10.1109/ICCSN.2017.8230321	https://ieeexplore.ieee.org/stamp/stamp.jsp?arnumber=8230321	content-adaptive JPEG steganography;maximum change probability;correlation DCT coefficients	IEEE	IEEE Conferences
Dual Convolutional Neural Network for Image Steganalysis	J. Kim; S. Kang; H. Park; J. -I. Park	Pukyong National University,Dept. of Electronic Engineering,Busan,Republic of Korea; Pukyong National University,Dept. of Electronic Engineering,Busan,Republic of Korea; Pukyong National University,Dept. of Electronic Engineering,Busan,Republic of Korea; Hanyang University Seoul,Dept. of Computer Software,Republic of Korea	2019 IEEE International Symposium on Broadband Multimedia Systems and Broadcasting (BMSB)	2019	In this paper, we propose a new steganalytic method that uses dual convolutional neural network (CNN) of which each has different inputs. To construct the dual CNN structure, two pairs of the preprocessing filters and the convolutional layers were brought from the conventional CNN-based steganalytic methods and the outputs of the dual CNN were concatenated and fed together into a following affine…	10.1109/BMSB47279.2019.8971947	https://ieeexplore.ieee.org/stamp/stamp.jsp?arnumber=8971947	CNN-based image steganalysis;dual network;additional data embedding;covert communication;S-UNIWARD;information security;advanced signal processing for transmission;artificial intelligence in media processing	IEEE	IEEE Conferences
An Enhanced Biometric Information Security System Using Orthogonal Codes and LSB Steganography	G. H. Ghazia; G. Kaniana	L.B.S Institute Of Technology for women Poojappura, Trivandrum; L.B.S Institute Of Technology for women Poojappura, Trivandrum	2018 Second International Conference on Inventive Communication and Computational Technologies (ICICCT)	2018	The growth of digital technology has resulted in the confidentiality and information integrity problems. Thus data hiding became an important process for secured information transmission. Information security needs high authenticated techniques for the prevention of unauthorised access. Personal information are efficient tools in revealing an individual identity since they has unique human charac…	10.1109/ICICCT.2018.8473320	https://ieeexplore.ieee.org/stamp/stamp.jsp?arnumber=8473320	Data hiding;biometrics;Lsb steganography;steganalysis;orthogonal encoding	IEEE	IEEE Conferences
Practical strategies for content-adaptive batch steganography and pooled steganalysis	R. Cogranne; V. Sedighi; J. Fridrich	ICD - LM2S - UMR 6281 CNRS, Troyes University of Technology, France; Department of ECE, Binghamton University, NY 13902-6000, United States of America; Department of ECE, Binghamton University, NY 13902-6000, United States of America	2017 IEEE International Conference on Acoustics, Speech and Signal Processing (ICASSP)	2017	This paper investigates practical strategies for distributing payload across images with content-adaptive steganography and for pooling outputs of a single-image detector for steganalysis. Adopting a statistical model for the detector's output, the steganographer minimizes the power of the most powerful detector of an omniscient Warden, while the Warden, informed by the payload spreading strategy…	10.1109/ICASSP.2017.7952531	https://ieeexplore.ieee.org/stamp/stamp.jsp?arnumber=7952531	Batch steganography;pooled steganalysis;adaptive embedding;optimal detection	IEEE	IEEE Conferences
Ensemble Steganography	C. Qin; W. Zhou; W. Zhang; N. Yu	Key Lab. of Electro-Magn. Space Inf., Univ. of Sci. & Technol. of China, Hefei, China; Key Lab. of Electro-Magn. Space Inf., Univ. of Sci. & Technol. of China, Hefei, China; Key Lab. of Electro-Magn. Space Inf., Univ. of Sci. & Technol. of China, Hefei, China; Key Lab. of Electro-Magn. Space Inf., Univ. of Sci. & Technol. of China, Hefei, China	2018 IEEE Third International Conference on Data Science in Cyberspace (DSC)	2018	Currently, selection-channel-aware (SCA) steganalysis is the most successful technique for detecting steganography. It estimates the modification probabilities to improve its performance. How to counter SCA steganalysis is one of the most challenging works in steganography. In this paper, we propose ensemble steganography which introduces random cost functions to disturb the estimation of the mod…	10.1109/DSC.2018.00093	https://ieeexplore.ieee.org/stamp/stamp.jsp?arnumber=8411914	Additive distortion;steganography;steganalysis;selection channel aware;modification probability	IEEE	IEEE Conferences
Steganalysis for audio streaming transmission via data communication networks	K. Sakthisudhan; M. Ram kumar; P. Thangaraj	Bannari Amman Institute of Technology, Anna University - India; Bannari Amman Institute of Technology, Anna University - India; Bannari Amman Institute of Technology, Anna University - India	2012 Third International Conference on Computing, Communication and Networking Technologies (ICCCNT'12)	2012	In present day to day life, effective data hiding methods are needed due to attack made on data communication. This paper presents the technique for the above requirement. In this proposed method, secret message in the form of audio file is embedded within another carrier audio file (. wav). In the transmitter end the output will be similar to the carrier with a secret message embedded inside. Th…	10.1109/ICCCNT.2012.6395864	https://ieeexplore.ieee.org/stamp/stamp.jsp?arnumber=6395864	Dual steganography;LSB embedding;steganalysis;low complexity	IEEE	IEEE Conferences
Single-mismatch 2LSB embedding steganography	O. Khalind; B. Aziz	School of Computing, University of Portsmouth, PO1 3HE, United Kingdom; School of Computing, University of Portsmouth, PO1 3HE, United Kingdom	IEEE International Symposium on Signal Processing and Information Technology	2013	This paper proposes a new method of 2LSB embedding steganography in still images. The proposed method considers a single mismatch in each 2LSB embedding between the 2LSB of the pixel value and 2-bits of the secret message, while the 2LSB replacement overwrites the 2LSB of the image's pixel value with 2-bits of the secret message. The number of bit-changes needed for the proposed method is 0.375 b…	10.1109/ISSPIT.2013.6781894	https://ieeexplore.ieee.org/stamp/stamp.jsp?arnumber=6781894	2LSB embedding;Steganography;Steganalysis;LSB Mismatch	IEEE	IEEE Conferences
Synthesis and analysis of steganography hidden information by tomographic methods	E. Zakasovskaya; N. Gorenko; P. Sinenko	Far Eastern Federal University, Vladivostok, Russian Federation; Far Eastern Federal University, Vladivostok, Russian Federation; Far Eastern Federal University, Vladivostok, Russian Federation	2017 International Conference on Industrial Engineering, Applications and Manufacturing (ICIEAM)	2017	The widest application of the Radon transform and its various modifications is digital image processing. The article deals with the experimental algorithm of steganographic embedding and extraction of hidden messages using tomographic methods. In the course of the research, an analysis was made of known methods of steganographic embedding and extraction of hidden messages. It is necessary to inve…	10.1109/ICIEAM.2017.8076441	https://ieeexplore.ieee.org/stamp/stamp.jsp?arnumber=8076441	steganography;steganalysis;radon transformation;CT scan;container	IEEE	IEEE Conferences
Image Steganography Based on Edge Detection Algorithm	I. KICH; E. B. AMEUR; Y. Taouil	Research Team MSISI - LaRIT Faculty of Sciences, IbnTofail University, Kenitra, Morocco; Research Team MSISI - LaRIT Faculty of Sciences, IbnTofail University, Kenitra, Morocco; Research Team MSISI - LaRIT Faculty of Sciences, IbnTofail University, Kenitra, Morocco	2018 International Conference on Electronics, Control, Optimization and Computer Science (ICECOCS)	2018	This article proposes a new steganography technique to embed secret message in grayscale images. It is an adaptive edge scheme that dissimulates the secret data in the edge pixels. The selection of the edge pixels is based on oversegmentation using Modified Simple Linear Iterative Clustering (M-SLIC). The M-SLIC algorithm makes it possible to segment an image into K regions called superpixel. Thi…	10.1109/ICECOCS.2018.8610603	https://ieeexplore.ieee.org/stamp/stamp.jsp?arnumber=8610603	Steganography;Steganalysis;Data hiding;Edge detection;Superpixel;SLIC algorithm	IEEE	IEEE Conferences
Enhanced models in deep image steganography	R. FrƒÉ≈£ilƒÉ; L. Morogan	Military Technical Academy ‚ÄùFerdinand I‚Äù,Bucharest,Romania; Military Technical Academy ‚ÄùFerdinand I‚Äù,Bucharest,Romania	2021 13th International Conference on Electronics, Computers and Artificial Intelligence (ECAI)	2021	Seeking to take advantage of the innovations brought by machine learning, a field in a continuous movement and development, the present paper aims to enhance a practice that has been used since ancient times: steganography. Thereby, we targeted the implementation of a system aimed to hide image-type messages with the aid of deep neural networks. We followed a baseline model designed according to …	10.1109/ECAI52376.2021.9515076	https://ieeexplore.ieee.org/stamp/stamp.jsp?arnumber=9515076	Machine Learning;Steganography;Steganalysis;Multimedia	IEEE	IEEE Conferences
Distribution-preserving-based Automatic Data Augmentation for Deep Image Steganalysis	J. Zhang; K. Chen; C. Qin; W. Zhang; N. -H. Yu	Information Security, University of Science and Technology of China, 12652 Hefei, Anhui, China, (e-mail: zjs0014@mail.ustc.edu.cn); INFORMATION SECURITY, University of Science and Technology of China, 12652 Hefei, Anhui, China, 230017 (e-mail: chenkj@ustc.edu.cn); School of Information Science and Technology, University of Science and Technology of China, Hefei, China, (e-mail: qc94@mail.ustc.edu…	IEEE Transactions on Multimedia	2021	In recent years, deep learning-based steganalyzers far outperformed handcrafted feature-based steganalyzers. However, a large amount of data is needed to train deep learning networks. For steganalysis tasks, the steganographic traces are subtle and the steganographic signals are difficult to be captured when the number of cover/stego pairs in the training set is insufficient. Data augmentation ha…	10.1109/TMM.2021.3119994	https://ieeexplore.ieee.org/stamp/stamp.jsp?arnumber=9573412	image;steganography;steganalysis;data augmentation	IEEE	IEEE Early Access Articles
A fast and accurate steganalysis using Ensemble classifiers	A. Torkaman; R. Safabakhsh	Department of Computer Engineering & IT, Amirkabir University of Technology Tehran, Iran; Department of Computer Engineering & IT, Amirkabir University of Technology Tehran, Iran	2013 8th Iranian Conference on Machine Vision and Image Processing (MVIP)	2013	Nowadays the steganographic methods use the more sophisticated image models to increase security; consequently, steganalysis algorithm should build the more accurate models of images to detect them. So, the number of extracted feature is increasing. Most modern steganalysis algorithms train a supervised classifier on the feature vectors. The most popular and accurate one is SVM, but the high trai…	10.1109/IranianMVIP.2013.6779943	https://ieeexplore.ieee.org/stamp/stamp.jsp?arnumber=6779943	Steganalysis;Ensemble classifiers;Correspondence analysis	IEEE	IEEE Conferences
A Strategy of Clustering Modification Directions in Spatial Image Steganography	B. Li; M. Wang; X. Li; S. Tan; J. Huang	College of Information Engineering, Shenzhen University, Shenzhen, China; College of Information Engineering, Shenzhen University, Shenzhen, China; Institute of Computer Science and Technology, Peking University, Beijing, China; College of Computer Science and Software Engineering, Shenzhen University, Shenzhen, China; College of Information Engineering, Shenzhen University, Shenzhen, China	IEEE Transactions on Information Forensics and Security	2015	Most of the recently proposed steganographic schemes are based on minimizing an additive distortion function defined as the sum of embedding costs for individual pixels. In such an approach, mutual embedding impacts are often ignored. In this paper, we present an approach that can exploit the interactions among embedding changes in order to reduce the risk of detection by steganalysis. It employs…	10.1109/TIFS.2015.2434600	https://ieeexplore.ieee.org/stamp/stamp.jsp?arnumber=7109899	Cost adjustment;distortion function;modification direction;steganalysis;steganography;Cost adjustment;distortion function;modification direction;steganalysis;steganography	IEEE	IEEE Journals
Content-Adaptive Steganography by Minimizing Statistical Detectability	V. Sedighi; R. Cogranne; J. Fridrich	Department of Electrical and Computer Engineering, Binghamton University, NY, USA; Laboratory for System Modelling and Dependability, Charles Dealaunay Institute, Troys University of Technology, Troys, France; Department of Electrical and Computer Engineering, Binghamton University, NY, USA	IEEE Transactions on Information Forensics and Security	2016	Most current steganographic schemes embed the secret payload by minimizing a heuristically defined distortion. Similarly, their security is evaluated empirically using classifiers equipped with rich image models. In this paper, we pursue an alternative approach based on a locally estimated multivariate Gaussian cover image model that is sufficiently simple to derive a closed-form expression for t…	10.1109/TIFS.2015.2486744	https://ieeexplore.ieee.org/stamp/stamp.jsp?arnumber=7289422	Adaptive steganography and steganalysis;hypothesis testing theory;information hiding;multivariate Gaussian;optimal detection;Adaptive steganography and steganalysis;hypothesis testing theory;information hiding;multivariate Gaussian;optimal detection	IEEE	IEEE Journals
An Efficient Ensemble of Convolutional Deep Steganalysis Based on Clustering	T. Abazar; P. Masjedi; M. Taheri	Shiraz University,Computer Sci. & Eng. & Inf. Tech. Dept.,Shiraz,Iran; Shiraz University,Computer Sci. & Eng. & Inf. Tech. Dept.,Shiraz,Iran; Shiraz University,Computer Sci. & Eng. & Inf. Tech. Dept.,Shiraz,Iran	2020 6th International Conference on Web Research (ICWR)	2020	Steganography is the task of hiding information in some media normally images. Steganalysis is the process of discriminating such instances and clean ones. In recent years, steganalysis has tended to use deep learning for feature extraction and classification. Convolutional Neural Networks (CNN) have improved the steganalysis performance but at the cost of computational complexity and memory spac…	10.1109/ICWR49608.2020.9122294	https://ieeexplore.ieee.org/stamp/stamp.jsp?arnumber=9122294	Steganalysis;Deep Learning;K-Means;Alternate Learning	IEEE	IEEE Conferences
Performance analysis of image steganalysis against message size, message type and classification methods	M. B. Desai; S. V. Patel	Computer Engineering Department, Uka Tarsadia University, Bardoli, India; Computer Application Department, SCET, Surat, India	2016 IEEE International Conference on Advances in Electronics, Communication and Computer Technology (ICAECCT)	2016	Image steganalysis finds its application in the field of digital investigation. Performance of any image steganalysis algorithm depends on sensitivity of features and amount of data hidden in an image. The goal of this paper is to evaluate the performance of DWT feature based steganalysis algorithms against various state-of-art steganography methods and variable message embedding rates. Feature s…	10.1109/ICAECCT.2016.7942602	https://ieeexplore.ieee.org/stamp/stamp.jsp?arnumber=7942602	Image Steganalysis;DWT;BSM;Steganography;Classification	IEEE	IEEE Conferences
Second Level Steganalysis - Embeding Location Detection Using Machine Learning	T. Saito; Q. Zhao; H. Naito	University of Aizu,System Intelligence Laboratory,Aizuwakamatsu,JAPAN; University of Aizu,System Intelligence Laboratory,Aizuwakamatsu,JAPAN; University of Aizu,System Intelligence Laboratory,Aizuwakamatsu,JAPAN	2019 IEEE 10th International Conference on Awareness Science and Technology (iCAST)	2019	In recent years, various cloud-based services have been introduced in our daily lives, and information security is now an important topic for protecting the users. In the literature, many technologies have been proposed and incorporated into different services. Data hiding or steganography is a data protection technology, and images are often used as the cover data. On the other hand, steganalysi…	10.1109/ICAwST.2019.8923205	https://ieeexplore.ieee.org/stamp/stamp.jsp?arnumber=8923205	Steganography;Steganalysis;Machine Learning	IEEE	IEEE Conferences
Breaking Permutation-Based Mesh Steganography and Security Improvement	Y. Wang; L. Kong; Z. Qian; G. Feng; X. Zhang; J. Zheng	School of Computer Engineering and Science, Shanghai University, Shanghai, China; School of Computer Engineering and Science, Shanghai University, Shanghai, China; School of Computer Science, Shanghai Institute of Intelligent Electronics and Systems, Fudan University, Shanghai, China; School of Communication and Information Engineering, Shanghai Institute for Advanced Communication and Data Scien…	IEEE Access	2019	Permutation-based steganography in polygonal meshes can provide considerably large embedding capacities for hiding secret messages. However, corresponding steganalysis techniques against such methods have never been studied. This paper identifies the essential differences between naturally generated meshes and meshes produced by permutation-based steganography methods. It is found that the two ty…	10.1109/ACCESS.2019.2960455	https://ieeexplore.ieee.org/stamp/stamp.jsp?arnumber=8935245	Permutation-based steganography;steganalysis;polygonal meshes	IEEE	IEEE Journals
Steganalysis to adaptive pixel pair matching using two-group subtraction pixel adjacency model of covers	Y. Hou; R. Ni; Y. Zhao	Institute of Information Science & Beijing Key Laboratory of Advanced Information Science and Network Technology, China; Institute of Information Science & Beijing Key Laboratory of Advanced Information Science and Network Technology, China; Institute of Information Science & Beijing Key Laboratory of Advanced Information Science and Network Technology, China	2014 12th International Conference on Signal Processing (ICSP)	2014	Steganalysis has played a positive role on protection and improvement of information security. The adaptive pixel pair matching (APPM) embedded stego signal which is independent in any notational system by providing more compact neighborhood and with lower distortion. No method is known to be applicable to estimation of the APPM. In this paper, a novel steganalysis scheme is presented to effectiv…	10.1109/ICOSP.2014.7015315	https://ieeexplore.ieee.org/stamp/stamp.jsp?arnumber=7015315	Steganalysis;APPM;Two-group SPAM	IEEE	IEEE Conferences
Steganalysis of AAC using calibrated Markov model of adjacent codebook	Y. Ren; Q. Xiong; L. Wang	School of Computer Science of Wuhan University; School of Computer Science of Wuhan University; School of Computer Science of Wuhan University	2016 IEEE International Conference on Acoustics, Speech and Signal Processing (ICASSP)	2016	AAC(Advanced Audio Coding) is the most popular audio compression standard and used widely in recent years. The steganography schemes of AAC emerged gradually. This paper presents a novel steganalysis method to attack the steganography of Huffman codebook, which hide information by modifying the codebook of each scale factor band(SFB), and have good imperceptivity and security. Based on the correl…	10.1109/ICASSP.2016.7472055	https://ieeexplore.ieee.org/stamp/stamp.jsp?arnumber=7472055	AAC;Huffman;codebook;steganalysis;Markov	IEEE	IEEE Conferences
Boosting Image Steganalysis Under Universal Deep Learning Architecture Incorporating Ensemble Classification Strategy	A. Su; X. Zhao	State Key Laboratory of Information Security, Institute of Information Engineering, Chinese Academy of Sciences, Beijing, China; State Key Laboratory of Information Security, Institute of Information Engineering, Chinese Academy of Sciences, Beijing, China	IEEE Signal Processing Letters	2019	Image steganalysis based on convolutional neural networks (CNNs) has achieved remarkable performance. However, all existing CNN-based steganalysis methods form an ensemble by merging the outputs of independently trained networks with the same architecture. In this letter, we propose a universal CNN architecture incorporating ensemble classification strategy. Any CNN-based steganalysis with the pr…	10.1109/LSP.2019.2950081	https://ieeexplore.ieee.org/stamp/stamp.jsp?arnumber=8884722	Convolutional neural networks;universal architecture;steganalysis;steganography;ensemble	IEEE	IEEE Journals
Secret Key Steganography with Message Obfuscation by Pseudo-random Number Generators	J. M. Guti√©rrez-C√°rdenas	Univ. San Ignacio de Loyola, Lima, Peru	2014 IEEE 38th International Computer Software and Applications Conference Workshops	2014	Steganography is the art of concealing information within different types of media objects such as images or audio files. Its counterpart, Steganalysis, is the study of methods that uncover information in a suspicious file, which has being altered for stego purposes. Its techniques rely on the inspection of changes at the pixel information level. In this paper, we propose a method for Secret-key …	10.1109/COMPSACW.2014.31	https://ieeexplore.ieee.org/stamp/stamp.jsp?arnumber=6903123	Steganography;Steganalysis;Code Obfuscation;Pseudo-Random Number Generators	IEEE	IEEE Conferences
Steganalysis of Content-Adaptive Steganography Based on Massive Datasets Pre-Classification and Feature Selection	J. Lu; G. Zhou; C. Yang; Z. Li; M. Lan	Zhengzhou Science and Technology Institute, Zhengzhou, China; Zhengzhou Science and Technology Institute, Zhengzhou, China; Zhengzhou Science and Technology Institute, Zhengzhou, China; Department of Computer Science, University of York, York, U.K.; Zhengzhou Science and Technology Institute, Zhengzhou, China	IEEE Access	2019	For current steganalysis of the image content-adaptive steganography, there are multiple problems to be improved, such as high difficulty and low accuracy, when detecting images with various contents and textures. For this problem, an improved steganalytic method is proposed in this paper based on the pre-classification and feature selection. First, using the features extracted based on the depen…	10.1109/ACCESS.2019.2896781	https://ieeexplore.ieee.org/stamp/stamp.jsp?arnumber=8643380	Computer applications;computer security;data analysis;feature extraction;information security;multimedia communication;watermarking;steganalysis	IEEE	IEEE Journals
LSB-Based Steganography Using Hamiltonian Paths	M. Iranpour	Dept. of Comput. Eng., Islamic Azad Univ., Garmsar, Iran	2013 Ninth International Conference on Intelligent Information Hiding and Multimedia Signal Processing	2013	In the graph theory, a Hamiltonian path is defined as a path in a graph which includes every vertex exactly once. The proposed method divides the cover image into some m√ón blocks and partitions the binary secret data into some vectors with the length of m*n. For each block, one Hamiltonian path is first found such that the LSB of pixels of the block along this path have the maximum similarity to…	10.1109/IIH-MSP.2013.151	https://ieeexplore.ieee.org/stamp/stamp.jsp?arnumber=6846707	Steganography;Hamiltonian paths;least-significant-bit (LSB) matching;steganalysis	IEEE	IEEE Conferences
AMR Steganalysis Based on Second-Order Difference of Pitch Delay	Y. Ren; J. Yang; J. Wang; L. Wang	State Key Laboratory of Software Engineering and the Key Laboratory of Aerospace Information Security and Trusted Computing Ministry of Education, Computer School, Wuhan University, Wuhan, China; State Key Laboratory of Software Engineering and the Key Laboratory of Aerospace Information Security and Trusted Computing Ministry of Education, Computer School, Wuhan University, Wuhan, China; Nanjing…	IEEE Transactions on Information Forensics and Security	2017	This paper presents a novel steganalysis scheme for the detection of adaptive multi-rate (AMR) audio steganography. AMR audio codec is used widely in mobile communication and mobile Internet system. Due to the modifiability of pitch delay, several AMR steganography schemes based on pitch delay modulation have emerged gradually and have high capacity and good imperceptibility. Based on the differe…	10.1109/TIFS.2016.2636087	https://ieeexplore.ieee.org/stamp/stamp.jsp?arnumber=7774981	Audio steganography;audio steganalysis;AMR;pitch delay;CELP	IEEE	IEEE Journals
GLCM based features for steganalysis	Ashu; R. R. Chhikara; D. Bansal	Department of Computer Science and Engineering, ITM University, Gurgaon, Haryana, India; Department of Computer Science and Engineering, ITM University, Gurgaon, Haryana, India; Department of Computer Science and Engineering, ITM University, Gurgaon, Haryana, India	2014 5th International Conference - Confluence The Next Generation Information Technology Summit (Confluence)	2014	Steganalysis is a process by which we can detect the secret message i.e. hidden by using various Steganography algorithms. There are various universal Steganalysis methods and features based Steganalysis is one of them. In this paper we have used three different Steganographic methods, NsF5, JP Hide & Seek and PQ for hiding the secret information within images. We have used four embedding rates: …	10.1109/CONFLUENCE.2014.6949284	https://ieeexplore.ieee.org/stamp/stamp.jsp?arnumber=6949284	Steganography;Steganalysis;First order features;Second order features;GLCM	IEEE	IEEE Conferences
A review on steganography and cryptography	R. Mishra; P. Bhanodiya	Department of Computer Science & Engineering, Patel College of Science & Technology, Indore, India; Department of Computer Science & Engineering, Patel College of Science & Technology, Indore, India	2015 International Conference on Advances in Computer Engineering and Applications	2015	Today's information world is a digital world. Data transmission over an unsecure channel is becoming a major issue of concern nowadays. And at the same time intruders are spreading over the internet and being very active. So to protect the secret data from theft some security measures need to be taken. In order to keep the data secret various techniques have been implemented to encrypt and decryp…	10.1109/ICACEA.2015.7164679	https://ieeexplore.ieee.org/stamp/stamp.jsp?arnumber=7164679	Steganography;Cryptograph;LSB;Cipher Text;Steganalysis;Cryptanalysis	IEEE	IEEE Conferences
Universal blind steganalysis via reference points-based local outlier factor	X. Hou; T. Zhang	Zhengzhou Information Science and Technology Institute, Zhengzhou, China; Zhengzhou Information Science and Technology Institute, Zhengzhou, China	2017 IEEE 9th International Conference on Communication Software and Networks (ICCSN)	2017	We consider a particular paradigm of steganalysis, called universal blind steganalysis, namely, no knowledge of the steganographic way and all knowledge of the cover-source. Its goal is to detect all known (already existing) and unknown (previously unseen) steganographic algorithms in such a paradigm. However, the existing approaches can not achieve overall good performance on both known and unkn…	10.1109/ICCSN.2017.8230317	https://ieeexplore.ieee.org/stamp/stamp.jsp?arnumber=8230317	universal blind steganalysis;local outlier factor;binary classification	IEEE	IEEE Conferences
StegAnalyzer ‚Äî An efficient spatial domain steganalysis tool	P. R. V. Kumar	Department of Computer Science and Engineering, College of Engineering (CEG) Campus, Anna University, Chennai, Tamilnadu, India	2016 International Conference on Advanced Communication Control and Computing Technologies (ICACCCT)	2016	An attack which can be performed with a steganographic approach is detecting the presence of information in a file. There are three challenges involved in steganalysis. First, there is no guarantee for the presence of hidden data in a file. Second, there is a possibility for a data encrypted in the file. Third, for efficient transmission of message sender may add a noise in a cover medium. For ov…	10.1109/ICACCCT.2016.7831692	https://ieeexplore.ieee.org/stamp/stamp.jsp?arnumber=7831692	stego;steganalysis;encode;decode	IEEE	IEEE Conferences
Image Steganalysis via Multi-Column Convolutional Neural Network	Q. Ke; L. D. Ming; Z. Daxing	School of Computer Science, Guangzhou University, Guangzhou, China; School of Computer Science, Guangzhou University, Guangzhou, China; School of Computer Science, Guangzhou University, Guangzhou, China	2018 14th IEEE International Conference on Signal Processing (ICSP)	2018	Deep learning that jointly studies and extracts features is very promising for steganalysis. In this article, we design a simple but effective Multi-column Convolutional Neural Network (MCNN) based on steganalysis architecture for images. The proposed MCNN architecture allows the input image to be of arbitrary size or resolution. In particular, by utilizing filters with receptive fields of differ…	10.1109/ICSP.2018.8652324	https://ieeexplore.ieee.org/stamp/stamp.jsp?arnumber=8652324	image steganalysis;MCNN;the same key stego;cover-source mismatch	IEEE	IEEE Conferences
Anti PoV-steganalysis data hiding algorithm	Jianping Chen	Institute for Infocomm Research, Fusionopolis, Singapore	2013 9th International Conference on Information, Communications & Signal Processing	2013	In this paper, we present a cryptography-based anti-detection data hiding algorithm to frustrate pair-of-value (PoV) steganalysis. With security keys, the algorithm is able tweak the embedding process so that the stego images have smaller statistics difference. The statistics features vital to PoV steganalysis can thus be securely diminished and thus significantly decrease the successful detectio…	10.1109/ICICS.2013.6782915	https://ieeexplore.ieee.org/stamp/stamp.jsp?arnumber=6782915	PoV steganalysis;Cryptography;Data Hiding;Watermarking;Anti-Detection	IEEE	IEEE Conferences
Steganalysis of RGB Images Using Merged Statistical Features of Color Channels	Z. I. Rasool; M. M. Al-Jarrah; S. Amin	Dept. of Comput. Technol. Eng., Al-Mustaqbal Univ. Coll., Babel, Iraq; Dept. of Comput. Sci., Middle East Univ., Amman, Jordan; Dept. of Inf. Technol., Al-Khawarizmi Int. Coll., Abu Dhabi, United Arab Emirates	2018 11th International Conference on Developments in eSystems Engineering (DeSE)	2018	This paper presents a steganalysis model that uses an enhanced grayscale statistical feature set, in the detection of data hiding in uncompressed RGB color images. A dataset of 3000 RGB images is created, using natural images from public sources, in TIFF and JPEG formats, that are converted to BMP format and resized to 512x512 pixels. The clean images are embedded with secret image data, using tw…	10.1109/DeSE.2018.00048	https://ieeexplore.ieee.org/stamp/stamp.jsp?arnumber=8648582	steganalysis;feature set;GLCM;entropy;machine learning;SVM classifier;detection accuracy;RGB;bit per channel	IEEE	IEEE Conferences
A SVM based text steganalysis algorithm for spacing coding	Y. Yang; M. Lei; J. Wang; B. Liu	Information Security Center, Beijing University of Posts and Telecommunications, 100876, China; Information Security Center, Beijing University of Posts and Telecommunications, 100876, China; National Engineering Laboratory for Disaster Backup and Recovery, Beijing, 100876, China; Information Security Center, Beijing University of Posts and Telecommunications, 100876, China	China Communications	2014	Group distance coding is suitable for secret communication covered by printed documents. However there is no effective method against it. The study found that the hiding method will make group distances of text lines coverage on specified values, and make variances of group distances among N-Window text lines become small. Inspired by the discovery, the research brings out a Support Vector Machin…	10.1109/CC.2014.7022533	https://ieeexplore.ieee.org/stamp/stamp.jsp?arnumber=7022533	text steganalysis;SVM steganalysis;space-coding detecting	IEEE	IEEE Magazines
A Comparative Review of Steganalysis Techniques	T. Qian; S. Manoharan	Dept. of Comput. Sci., Univ. of Auckland, Auckland, New Zealand; Dept. of Comput. Sci., Univ. of Auckland, Auckland, New Zealand	2015 2nd International Conference on Information Science and Security (ICISS)	2015	While Cryptography is the science of secure communication, Steganography is the art of covert communication. Steganography has a long history, but modern steganography uses digital carriers such as electronic text, disk space, network packets, digital audio and images to hide secrets. Steganalysis, the countermeasure to steganography, is designed to detect and analyse the hidden data disseminated…	10.1109/ICISSEC.2015.7370963	https://ieeexplore.ieee.org/stamp/stamp.jsp?arnumber=7370963		IEEE	IEEE Conferences
Security Enhancement in Image Steganography using Generative Adversarial Networks	K. N. Sangeetha; S. Singh; B. A. Usha; T. Anirudh R S IshaanGonnagar	JSS Academy of Technical Education (JSSATE),Dept of ECE,Bengaluru,560060; BMS Institute of Technology and Management,Dept of ETE,Bengaluru,560064; BMS Institute of Technology and Management,Dept of CSE,Bengaluru,560064; BMS Institute of Technology and Management,Dept of ISE,Bengaluru,560064	2021 5th International Conference on Computing Methodologies and Communication (ICCMC)	2021	The technique of concealing information within photos, videos, music etc. is called image steganography. Steganography excels in that it does not disclose the presence of any data as opposed to other methods such as cryptology which only try to prevent reading the said data. A major factor in assessing the steganography algorithms is its security. Steganography has subsequently earned remarkable …	10.1109/ICCMC51019.2021.9418456	https://ieeexplore.ieee.org/stamp/stamp.jsp?arnumber=9418456	Security Enhancement;Artificial Intelligence;Image Steganography;Neural Networks;Generative Adversarial Networks;Data Integrity;Extraction Reliability	IEEE	IEEE Conferences
An Overview and Computer Forensic Challenges in Image Steganography	I. A. Yari; S. Zargari	Dept. of Inf. Syst. Security, Sheffield Hallam Univ., Sheffield, UK; Dept. of Inf. Syst. Security, Sheffield Hallam Univ., Sheffield, UK	2017 IEEE International Conference on Internet of Things (iThings) and IEEE Green Computing and Communications (GreenCom) and IEEE Cyber, Physical and Social Computing (CPSCom) and IEEE Smart Data (SmartData)	2017	The development of powerful imaging tools, editing images for changing their data content is becoming a mark to undertake. Tempering image contents by adding, removing, or copying/moving without leaving a trace or unable to be discovered by the investigation is an issue in the computer forensic world. The protection of information shared on the Internet like images and any other con?dential infor…	10.1109/iThings-GreenCom-CPSCom-SmartData.2017.60	https://ieeexplore.ieee.org/stamp/stamp.jsp?arnumber=8276778	Image Steganography;LSB Steganography;LSB Algorithm of Spatial Domain;steganalysis	IEEE	IEEE Conferences
A review on deep learning based image steganalysis	Y. -H. Tang; L. -H. Jiang; H. -Q. He; W. -Y. Dong	State key laboratory of Mathematical Engineering and Advance Computing, Zhengzhou, China; State key laboratory of Mathematical Engineering and Advance Computing, Zhengzhou, China; State key laboratory of Mathematical Engineering and Advance Computing, Zhengzhou, China; State key laboratory of Mathematical Engineering and Advance Computing, Zhengzhou, China	2018 IEEE 3rd Advanced Information Technology, Electronic and Automation Control Conference (IAEAC)	2018	Deep learning is applied to image steganalysis and makes great progress. This paper presents a review on image steganalysis based on deep learning. According to the steganography scheme, these steganalysis methods are mainly classified as spatial domain steganalysis and jpeg domain steganalysis. The former approaches try to improve the steganalysis performance through network model design, fusion…	10.1109/IAEAC.2018.8577655	https://ieeexplore.ieee.org/stamp/stamp.jsp?arnumber=8577655	image steganalysis;deep learning;Convolutional Neural Network	IEEE	IEEE Conferences
A steganalysis algorithm integrating resampled image multi-classification	T. Zhang; K. Xie	Zhengzhou Information Science and Technology Institute, Zhengzhou, China; Zhengzhou Information Science and Technology Institute, Zhengzhou, China	2014 10th International Conference on Natural Computation (ICNC)	2014	When steganalysis performed on heterogeneous images made up by different resampled images and raw single-sampled images, the difference of statistical properties between which can caused ‚Äúmismatch‚Äù between training and testing images in steganalytic classifier. Therefore, the detection performance of the classifier decreases. The problem above limits the application of the existing steganalys…	10.1109/ICNC.2014.6975955	https://ieeexplore.ieee.org/stamp/stamp.jsp?arnumber=6975955	steganalysis;resampled images;SVM;multi-classification	IEEE	IEEE Conferences
FCEM: A Novel Fast Correlation Extract Model For Real Time Steganalysis Of VoIP Stream Via Multi-Head Attention	H. Yang; Z. Yang; Y. Bao; S. Liu; Y. Huang	Tsinghua University,Department of Electronic Engineering,Beijing,China,100084; Tsinghua University,Department of Electronic Engineering,Beijing,China,100084; Tsinghua University,Department of Electronic Engineering,Beijing,China,100084; Tsinghua University,Department of Electronic Engineering,Beijing,China,100084; Tsinghua University,Department of Electronic Engineering,Beijing,China,100084	ICASSP 2020 - 2020 IEEE International Conference on Acoustics, Speech and Signal Processing (ICASSP)	2020	Extracting correlation features between codes-words with high computational efficiency is crucial to steganalysis of Voice over IP (VoIP) streams. In this paper, we utilized attention mechanisms, which have recently attracted enormous interests due to their highly parallelizable computation and flexibility in modeling correlation in sequence, to tackle steganalysis problem of Quantization Index M…	10.1109/ICASSP40776.2020.9054361	https://ieeexplore.ieee.org/stamp/stamp.jsp?arnumber=9054361	Attention mechanisms;QIM Based Steganography;Voice over IP;Steganalysis	IEEE	IEEE Conferences
Blind image steganalysis using features extraction and machine learning	H. Hermassi	LR-RISC ENIT, TUNIS ELMANAR UNIVERSITY ENICARTHAGE, CARTHAGE UNIVERSITY,Tunis,Tunisia	2021 18th International Multi-Conference on Systems, Signals & Devices (SSD)	2021	The main theme of this work is the steganalysis of image steganography techniques by classification and feature extraction methods. Our contribution is to improve a steganalysis algorithm and implement it to extract the characteristics of the Cover and Stego images. Thus the use of a modern Machine Learning ‚ÄúEnsemble Classifier‚Äù is presented here as a powerful development tool that allows the…	10.1109/SSD52085.2021.9429334	https://ieeexplore.ieee.org/stamp/stamp.jsp?arnumber=9429334	Steganography;Steganalysis;Features Extraction;Ensemble Classifier;Machine Learning	IEEE	IEEE Conferences
Performance Study of Steganalysis Techniques	B. Al Bouna; J. Couchot; R. Couturier; Y. A. Fadil; C. Guyeux	TICKET Lab., Antonine University, Lebanon; Femto-ST Institute, University of Franche-Comt√© France; Femto-ST Institute, University of Franche-Comt√© France; Femto-ST Institute, University of Franche-Comt√© France; Femto-ST Institute, University of Franche-Comt√© France	2015 International Conference on Applied Research in Computer Science and Engineering (ICAR)	2015	The performance of some state-of-the-art steganalysers is investigated according to various parameters, encompassing the choice of the steganographier, its payload, and the type of images both during training and testing stage. All these parameters are changed to determine their effects on steganalysis performance. Experiments are performed using large sets of grayscale JPEG images of different t…	10.1109/ARCSE.2015.7338128	https://ieeexplore.ieee.org/stamp/stamp.jsp?arnumber=7338128	Steganography;Steganalysis;Steganography Challenge	IEEE	IEEE Conferences
Steganography and classification of image steganography techniques	S. Kaur; S. Bansal; R. K. Bansal	YCOE, Punjabi Univ. Guru Kashi Campus, Talwandi Sabo, Distt: Bathinda, India; GZSPTU Campus, Bathinda, India; GZSPTU Campus, Bathinda, India	2014 International Conference on Computing for Sustainable Global Development (INDIACom)	2014	Information is wealth of any organization and in present era in which information transferred through digital media and internet, it became a top priority for any organizations to protect this wealth. Whatever technique we adopt for the security purpose, the degree and level of security always remains top concern. Steganography is one such technique in which presence of secret message cannot be d…	10.1109/IndiaCom.2014.6828087	https://ieeexplore.ieee.org/stamp/stamp.jsp?arnumber=6828087	Confidential;information;Cover Object;Data Security;Stego Object;Steganography;Steganalysis etc	IEEE	IEEE Conferences
Analysis for Influence of Training Data Sequence on CNN-based Steganalysis	S. Yang; Y. Sun; G. Tang; M. Jiang	Zhengzhou Information Science and Technology Institute, Zhengzhou, China; Zhengzhou Information Science and Technology Institute, Zhengzhou, China; Zhengzhou Information Science and Technology Institute, Zhengzhou, China; Zhengzhou Information Science and Technology Institute, Zhengzhou, China	2018 IEEE 4th International Conference on Computer and Communications (ICCC)	2018	Recent studies have proved that CNN (Convolution neural network) is an effective method to solve steganalysis problem. In this paper, we analyze the influence of the input data sequence on CNN training results according to the training mechanism of CNN. The differences made by variant data sequence may be caused by data correlation, data mini-batch processing and high-pass filtering operations. I…	10.1109/CompComm.2018.8780962	https://ieeexplore.ieee.org/stamp/stamp.jsp?arnumber=8780962	steganalysis;convolution neural network;deep learning;input data sequence	IEEE	IEEE Conferences
Hybrid approach for Data Security using Coverless Image Steganography with AES	L. Negi; L. Negi	Netaji Subhas University of Technology,Department of Information Technology,Delhi; Netaji Subhas University of Technology,Department of Computer Science & Engineering,Delhi	2021 6th International Conference on Communication and Electronics Systems (ICCES)	2021	We need systems which makes data more secure as threats to data are increasing day by day. Cryptography and Steganography are the techniques which resist security threats from adversary entities. The combination of cryptography and steganography helps in achieving the more security of data instead of using the technique alone at a time. Today we have systems for data security that combines crypto…	10.1109/ICCES51350.2021.9489260	https://ieeexplore.ieee.org/stamp/stamp.jsp?arnumber=9489260	Information Security;Cryptography;Steganography;Advanced Encryption Standard (AES);Symmetric Cryptography;Coverless Image Steganography	IEEE	IEEE Conferences
Enhancement of steganography scheme based on QC-LDPC codes	A. Gautam; R. Gupta	Department of ECE, Jaypee Institute of Information Technology, Noida, India; Department of ECE, Jaypee Institute of Information Technology, Noida, India	2015 International Conference on Signal Processing and Communication (ICSC)	2015	Steganography is a technique of concealing information which has gained more popularity in digital world. It can be used in different formats although image steganography is commonly required because of its immense presence over internet [1]. Many coding techniques have been deployed to minimize the statistical impact of embedding bits behind the cover. In this paper, we propose a flexible scheme…	10.1109/ICSPCom.2015.7150610	https://ieeexplore.ieee.org/stamp/stamp.jsp?arnumber=7150610	Image Steganography;QC-LDPC Codes;UNIWARD Steganography;Steganalysis	IEEE	IEEE Conferences
Content-independent steganography and steganalysis of JPEG images	M. Rezaei; M. B. Salahshoor	Security Analysis Laboratory, Tehran, Iran; Security Analysis Laboratory, Tehran, Iran	2018 15th International Joint Conference on Computer Science and Software Engineering (JCSSE)	2018	This paper studies the possibilities of hiding data within a JPEG file without making any changes to the image content, and in a way that any JPEG decoder normally opens the file. These possibilities are found by careful studying the JPEG file format. A steganalysis system needs to check these simple embedding techniques before complicated analyses of DCT coefficients. We also present a number of…	10.1109/JCSSE.2018.8457337	https://ieeexplore.ieee.org/stamp/stamp.jsp?arnumber=8457337	Steganography;steganalysis;data hiding;JPEG;file format	IEEE	IEEE Conferences
Key Dependent Image Steganography Using Edge Detection	S. Alam; V. Kumar; W. A. Siddiqui; M. Ahmad	Dept. of Comput. Eng., Jamia Millia Islamia, New Delhi, India; Dept. of Comput. Eng., Jamia Millia Islamia, New Delhi, India; Dept. of Comput. Eng., Jamia Millia Islamia, New Delhi, India; Dept. of Comput. Eng., Jamia Millia Islamia, New Delhi, India	2014 Fourth International Conference on Advanced Computing & Communication Technologies	2014	Steganography is the science of invisible communication. It aims at hiding sensitive information in digital media in a way to conceal the existence of information. In this paper, we aimed to propose an improved secured image steganography scheme recently given by Chen et al. The improved scheme is secret key based random LSB substitution. It also takes the advantages of edge detection based pixel…	10.1109/ACCT.2014.72	https://ieeexplore.ieee.org/stamp/stamp.jsp?arnumber=6783431	Steganography;edge detection;security;chaotic systems;imperceptibility	IEEE	IEEE Conferences
Reversible image steganography using cyclic codes and dynamic cover pixel selection	A. Rodrigues; A. Bhise	Mukesh Patel School of Technology Management and Engineering, NMIMS Mumbai 400056, India; Mukesh Patel School of Technology Management and Engineering, NMIMS Mumbai 400056, India	2017 International Conference on Wireless Communications, Signal Processing and Networking (WiSPNET)	2017	One of the methods of steganography is LSB substitution using cyclic code. Whereas this method increases the PSNR of the cover image, it compromises on the embedding capacity, which is always less than 1 bit/pixel for a (n, k) single error correcting code. Also, this method is not reversible. This paper proposes a method of LSB steganography wherein any cyclic code can be used. The LSBs of the co…	10.1109/WiSPNET.2017.8299808	https://ieeexplore.ieee.org/stamp/stamp.jsp?arnumber=8299808	Reversible Image Steganography;Cyclic Codes;Embedding Capacity	IEEE	IEEE Conferences
Payload mismatch detection of image steganalysis using ensemble linear discriminant clustering	A. Wu; G. Feng	School of Communication and Information Engineering, Shanghai University, Shanghai 200444, China; School of Communication and Information Engineering, Shanghai University, Shanghai 200444, China	2015 IEEE International Conference on Signal Processing, Communications and Computing (ICSPCC)	2015	The contemporary method to image steganalysis assumes that steganalyzer must know the steganographic method and payload of the inspected objects. But, the payload of the suspicious objects generally unknown and if a steganalysis detector trained on one embedding parameter is applied to images with a different payload, generally the detection accuracy seriously drops due to the mismatch between th…	10.1109/ICSPCC.2015.7338896	https://ieeexplore.ieee.org/stamp/stamp.jsp?arnumber=7338896	Steganalysis;payload mismatch;ensemble learning;linear discriminant analysis;K-means	IEEE	IEEE Conferences
Rate-Unknown Image Steganalysis Based on Dempster-Shafer Evidence Theory	B. Wan; T. Zhang; Z. Zhu; X. Hou	Zhengzhou Inf. Sci. & Technol. Inst., Zhengzhou, China; Zhengzhou Inf. Sci. & Technol. Inst., Zhengzhou, China; Zhengzhou Inf. Sci. & Technol. Inst., Zhengzhou, China; Zhengzhou Inf. Sci. & Technol. Inst., Zhengzhou, China	2012 Fourth International Conference on Multimedia Information Networking and Security	2012	The existing detection algorithms are difficult to obtain high detection accuracy when applied to the condition, in which the embedding rate of the stego-images is unknown. Therefore, it is very difficult to adopt the existing image steganalysis techniques in the design of a practical covert communication detection system. In this paper, combining fusion of decision-making technique", "we attempt…	10.1109/MINES.2012.162	https://ieeexplore.ieee.org/stamp/stamp.jsp?arnumber=6405738	steganalysis;rate-unknown;weighted coefficient;D-S evidence theory	IEEE	IEEE Conferences
Unsupervised universal steganalysis combining image retrieval and outlier detection	C. Xu; T. Zhang; X. Hou	Zhengzhou Information Science and Technology Institute, Zhengzhou, China; Zhengzhou Information Science and Technology Institute, Zhengzhou, China; Zhengzhou Information Science and Technology Institute, Zhengzhou, China	2016 IEEE Information Technology, Networking, Electronic and Automation Control Conference	2016	Traditional steganalysis framework based on the binary classification is well developed. However, the unknown embedding algorithm and unknown cover source inevitably create so-called model mismatch problem, which leads to the significantly decrease of detection performance in practical applications. This study proposes a new unsupervised universal steganalysis framework that combines image retrie…	10.1109/ITNEC.2016.7560524	https://ieeexplore.ieee.org/stamp/stamp.jsp?arnumber=7560524	Steganalysis;Model mismatch;Image retrieval;Outlier detection	IEEE	IEEE Conferences
High security image steganography using IWT and graph theory	V. Thanikaiselvan; P. Arulmozhivarman	School of Electronics Engineering, VIT University, Vellore-632014, Tamilnadu, India; School of Electronics Engineering, VIT University, Vellore-632014, Tamilnadu, India	2013 IEEE International Conference on Signal and Image Processing Applications	2013	Steganography conceals the secret information inside the cover medium. There are two types of steganography techniques available practically. They are spatial domain steganography and Transform domain steganography. The objectives to be considered in the steganography methods are high capacity, imperceptibility and robustness. In this paper, a Color image steganography in transform domain is prop…	10.1109/ICSIPA.2013.6708029	https://ieeexplore.ieee.org/stamp/stamp.jsp?arnumber=6708029	Steganography;IWT (Integer Wavelet Transform);Graph Theory;LSB(Least Significant Bit) substitution;Steganalysis	IEEE	IEEE Conferences
Deep Learning Applied to Steganalysis of Digital Images: A Systematic Review	T. Reinel; R. Ra√∫l; I. Gustavo	Departamento de Electr√≥nica y Automatizaci√≥n-Antigua Estaci√≥n del Ferrocarril, Universidad Aut√≥noma de Manizales, Manizales, Colombia; Departamento de Ingenier√≠a de Sistemas, Universidad de Antioquia, Medell√≠n, Colombia; Departamento de Sistemas e Inform√°tica, Universidad de Caldas, Manizales, Colombia	IEEE Access	2019	Steganography consists of hiding messages inside some object known as a carrier in order to establish a covert communication channel so that the act of communication itself goes unnoticed by observers who have access to that channel. The steganalysis is dedicated to the detection of hidden messages using steganography; these messages can be implicit in different types of media, such as digital im…	10.1109/ACCESS.2019.2918086	https://ieeexplore.ieee.org/stamp/stamp.jsp?arnumber=8718661	Convolutional neural network;deep learning;steganalysis;steganography	IEEE	IEEE Journals
Non-Additive Cost Functions for Color Image Steganography Based on Inter-Channel Correlations and Differences	Y. Wang; W. Zhang; W. Li; X. Yu; N. Yu	CAS Key Laboratory of Electro-Magnetic Space Information, University of Science and Technology of China, Hefei, China; CAS Key Laboratory of Electro-Magnetic Space Information, University of Science and Technology of China, Hefei, China; CAS Key Laboratory of Electro-Magnetic Space Information, University of Science and Technology of China, Hefei, China; CAS Key Laboratory of Electro-Magnetic Spa…	IEEE Transactions on Information Forensics and Security	2020	Despite the strong presence of color images for communication, scholars have mainly devoted their attention to research on steganography for grayscale images. In contrast to grayscale images, color images have three interrelated color channels, and the relationships among the three channels have a strong impact on the steganography security. In this paper, we present a steganographic scheme for s…	10.1109/TIFS.2019.2956590	https://ieeexplore.ieee.org/stamp/stamp.jsp?arnumber=8917610	Color image steganography;steganalysis;inter-channel correlation;non-additive cost	IEEE	IEEE Journals
A study of influence between digital watermarking and steganography	Yafeng Zhou; W. W. Y. Ng	Machine Learning and Cybernetic Research Center, School of Computer Science and Engineering, South China University of Technology, Guangzhou, China; Machine Learning and Cybernetic Research Center, School of Computer Science and Engineering, South China University of Technology, Guangzhou, China	2013 International Conference on Wavelet Analysis and Pattern Recognition	2013	Researches about steganography and watermark mostly focus on either field separately. However, their correlation is ignored while they apply highly similar techniques to hide information in images. Watermark is commonly added in some websites after an image is uploaded. In this work, we study the influence of steganalysis caused by watermarking. Several watermarking and steganography algorithms, …	10.1109/ICWAPR.2013.6599291	https://ieeexplore.ieee.org/stamp/stamp.jsp?arnumber=6599291	Digital watermarking;Steganography;Steganalysis;RBFNN;L-GEM	IEEE	IEEE Conferences
Towards Improved Steganalysis: When Cover Selection is Used in Steganography	Z. Wang; S. Li; X. Zhang	Key Laboratory of Specialty Fiber Optics and Optical Access Networks, Joint International Research Laboratory of Specialty Fiber Optics and Advanced Communication, Shanghai Institute for Advanced Communication and Data Science, Shanghai University, Shanghai, China; School of Computing, University of Kent, Canterbury, U.K.; Key Laboratory of Specialty Fiber Optics and Optical Access Networks, Join…	IEEE Access	2019	This paper proposes an improved steganalytic method when cover selection is used in steganography. We observed that the covers selected by existing cover selection methods normally have different characteristics from normal ones, and propose a steganalytic method to capture such differences. As a result, the detection accuracy of steganalysis is increased. In our method, we consider a number of i…	10.1109/ACCESS.2019.2955113	https://ieeexplore.ieee.org/stamp/stamp.jsp?arnumber=8910606	Cover selection;steganography;steganalysis;clustering	IEEE	IEEE Journals
An Application Based on Steganography	H. B. Karaman; S. Sagiroglu	Comput. Eng. Dept., Gazi Univ. Eng., Ankara, Turkey; Comput. Eng. Dept., Gazi Univ. Eng., Ankara, Turkey	2012 IEEE/ACM International Conference on Advances in Social Networks Analysis and Mining	2012	In this study, the aim and application areas of steganography and steganalysis are briefly described. Kinds of techniques used in steganography are analyzed and compared to each other according to their simplicity and robustness. Then, methods used in steganalysis in order to detect various kinds of steganography such as text, image, audio, video and file system steganography are examined. Finall…	10.1109/ASONAM.2012.152	https://ieeexplore.ieee.org/stamp/stamp.jsp?arnumber=6425655	Steganography;Steganalysis;LSB;Application	IEEE	IEEE Conferences
Cover selection steganography	V. Hajduk; D. Levick√Ω	Department of Electronics and Multimedia Communications, Letn√° 9, 042 00 Ko≈°ice, Slovakia; Department of Electronics and Multimedia Communications, Letn√° 9, 042 00 Ko≈°ice, Slovakia	2016 International Symposium ELMAR	2016	Information hiding represents an essential part of secure communication. Except for cryptography there is another approach, steganography. Methods of steganography deal with an embedding the confidential information into any modality of multimedia information in such a way that third party is not able to recognize caused modification. Thus there are many sophisticated methods how do build the sys…	10.1109/ELMAR.2016.7731787	https://ieeexplore.ieee.org/stamp/stamp.jsp?arnumber=7731787	Steganography;Image;Cover Selection Method;DWT	IEEE	IEEE Conferences
Comprehensive Criteria-Based Generalized Steganalysis Feature Selection Method	Y. Wang; Y. Ma; R. Jin; P. Liu; N. Ruan	College of Software, Henan Normal University, Xinxiang, China; College of Computer and Information Engineering, Henan Normal University, Xinxiang, China; Sanquan Medical College, Xinxiang, China; College of Computer Science and Technology, Harbin University of Science and Technology, Harbin, China; College of Software, Henan Normal University, Xinxiang, China	IEEE Access	2020	Redundant steganalysis feature components in high-dimensional steganalysis feature of images increase the spatio-temporal complexity of steganalysis and even reduce the detection accuracy of the stego images. In order to reduce the image steganalysis feature dimension, improve the detection accuracy of the stego images and achieve fast feature selection, this paper proposes a general method for i…	10.1109/ACCESS.2020.3018709	https://ieeexplore.ieee.org/stamp/stamp.jsp?arnumber=9174740	Comprehensive criteria;difference function;feature selection;Pearson correlation coefficient;steganalysis feature component	IEEE	IEEE Journals
Ensemble of CNN and rich model for steganalysis	K. Liu; J. Yang; X. Kang	Guangdong Key Lab of Information Security, School of Data and Computer Science, Sun Yat-Sen University, Guangzhou 510006, China; Guangdong Key Lab of Information Security, School of Data and Computer Science, Sun Yat-Sen University, Guangzhou 510006, China; Guangdong Key Lab of Information Security, School of Data and Computer Science, Sun Yat-Sen University, Guangzhou 510006, China	2017 International Conference on Systems, Signals and Image Processing (IWSSIP)	2017	Recent studies have indicated that well-designed convolutional neural network (CNN) has achieved comparable performance to the spatial rich models with ensemble classifier (SRM-EC) in digital image steganalysis. In this paper, we discuss the difference and correlation between a CNN model and a SRM-EC model, and explore the classification error rate varying with texture complexity of an image for …	10.1109/IWSSIP.2017.7965617	https://ieeexplore.ieee.org/stamp/stamp.jsp?arnumber=7965617	Rich Model;CNN;Ensemble;Steganalysis	IEEE	IEEE Conferences
Virus-Evolutionary Genetic Algorithm Based Selective Ensemble for Steganalysis	D. Fuqiang; Z. Minqing; L. Jia	Key Lab. of Cryptography Eng., Univ. of CAPF, Xi'an, China; Key Lab. of Cryptography Eng., Univ. of CAPF, Xi'an, China; Key Lab. of Cryptography Eng., Univ. of CAPF, Xi'an, China	2014 Ninth International Conference on P2P, Parallel, Grid, Cloud and Internet Computing	2014	Traditional classifiers in steganalysis are no longer applicable when faced with massive feature set and high-dimensional sample set. We proposed a kind of selective ensemble classifier for universal steganalysis based on virus-evolutionary genetic algorithm. After generating some base learners, we selected some of them according to genetic optimization with an additonal virus population. The fin…	10.1109/3PGCIC.2014.109	https://ieeexplore.ieee.org/stamp/stamp.jsp?arnumber=7024645	steganalysis;classifier;selective ensemble;virus-evolutionary genetic algorithm	IEEE	IEEE Conferences
Effects of double JPEG compression on steganalysis	Y. Zhou; W. W. Y. Ng; Z. He	Machine Learning and Cybernetics Research Center, School of Computer Science and Engineering, South China University of Technology; Machine Learning and Cybernetics Research Center, School of Computer Science and Engineering, South China University of Technology; Machine Learning and Cybernetics Research Center, School of Computer Science and Engineering, South China University of Technology	2012 International Conference on Wavelet Analysis and Pattern Recognition	2012	Double compression is quite common due to image forgery and specific steganographic algorithms. It would notably impact results of steganalysis if not treated properly. This paper discusses the effects of double compression to steganalysis. Then, we evaluate the effect of double compression using L-GEM based RBFNN in comparison to widely adopted SVMs.	10.1109/ICWAPR.2012.6294763	https://ieeexplore.ieee.org/stamp/stamp.jsp?arnumber=6294763	Double JPEG compression;L-GEM;Steganalysis	IEEE	IEEE Conferences
A Known-Key Scenario for Steganalysis and a Highly Accurate Detector within It	V. Monarev; A. Pestunov	Inst. of Comput. Technol. SB RAS Novosibirsk, Novosibirsk State Univ., Novosibirsk, Russia; Inst. of Comput. Technol. SB RAS Novosibirsk, Novosibirsk State Univ., Novosibirsk, Russia	2014 Tenth International Conference on Intelligent Information Hiding and Multimedia Signal Processing	2014	We introduce a known-key scenario for steganalysis and propose an approach to construct highly accurate quantitative detectors within it. As an example we construct a quantitative detector based on the well-known SPAM-features and apply it to steganalysis of non-distorted bitmap images with LSB-matching. While the state-of-the-art methods aiming at solving this problem allow to detect payloads up…	10.1109/IIH-MSP.2014.50	https://ieeexplore.ieee.org/stamp/stamp.jsp?arnumber=6998296	steganalysis;LSB replacement;LSB matching;SPAM features;scenario	IEEE	IEEE Conferences
Universal image steganalysis based on GARCH model	S. Akhavan; M. A. Akhaee; S. Sarreshtedari	School of Electrical and Computer Eng., College of Eng., University of Tehran, Iran; School of Electrical and Computer Eng., College of Eng., University of Tehran, Iran; School of Electrical and Computer Eng., College of Eng., University of Tehran, Iran	2014 22nd European Signal Processing Conference (EUSIPCO)	2014	This paper introduces a new universal steganalysis framework. The required image features are extracted based on the generalized autoregressive conditional heteroskedasticity (GARCH) model and higher-order statistics of the images. The GARCH features are extracted from non-approximate wavelet coefficients. Besides, the second and third order statistics are exploited to develop features very sensi…		https://ieeexplore.ieee.org/stamp/stamp.jsp?arnumber=6952886	GARCH Model;Steganalysis;Higher Order Statistics	IEEE	IEEE Conferences
Spatial Image Steganalysis Based on ResNeXt	A. Sharma; S. K. Muttoo	Birla Institute of Technology & Science, Pilani Delhi, India; Department of Computer Science, University of Delhi, Delhi, India	2018 IEEE 18th International Conference on Communication Technology (ICCT)	2018	With the success of Convolutional Neural Networks (CNN) in computer vision tasks, Steganalysis, the technique of detecting hidden secret messages within images, is moving away from Feature Engineering to Network Engineering. Deep neural networks are being proposed to model and capture the weak embedded signals, in such a low Signal-to-Noise (SNR) scenario. In this paper, we propose a novel Convol…	10.1109/ICCT.2018.8600132	https://ieeexplore.ieee.org/stamp/stamp.jsp?arnumber=8600132	steganalysis;Convolutional Neural Networks (CNN);deep learning	IEEE	IEEE Conferences
Calibration-based features for JPEG steganalysis using multi-level filter	C. Wang; G. Feng	School of Communication and Information Engineering, Shanghai University, Shanghai 200444, China; School of Communication and Information Engineering, Shanghai University, Shanghai 200444, China	2015 IEEE International Conference on Signal Processing, Communications and Computing (ICSPCC)	2015	This paper proposes a novel feature set for JPEG steganalysis calibrated by multi-level filters. These features are built by the entries of co-occurrence matrices from multiple new planes obtained by subsampling the undecimated DCT coefficients according to specific element positions. The method can also be interpreted as a multi-level calibration method in the spatial domain by shifting the crop…	10.1109/ICSPCC.2015.7338897	https://ieeexplore.ieee.org/stamp/stamp.jsp?arnumber=7338897	steganalysis;co-occurrence;filter;calibration	IEEE	IEEE Conferences
Enhancing the Performance of an Image Steganalysis Approach Using Variable Batch Size-Based CNN on GPUs	E. M. Mustafa; M. M. Fouad; M. A. Elshafey	Military Technical College,Department of Computer Engineering,Cairo,Egypt; Military Technical College,Department of Computer Engineering,Cairo,Egypt; Military Technical College,Department of Computer Engineering,Cairo,Egypt	2019 10th IEEE International Conference on Intelligent Data Acquisition and Advanced Computing Systems: Technology and Applications (IDAACS)	2019	Blind image steganalysis is defined as the binary classification problem of predicting whether or not an image contains an embedded message. With the development of steganography, extracting powerful features from the stego-images becomes a challenge. Recently, convolutional Neural Networks (CNNs) are presented as a promising solution for such a challenge. Unlike traditional steganalysis approach…	10.1109/IDAACS.2019.8924348	https://ieeexplore.ieee.org/stamp/stamp.jsp?arnumber=8924348	Image steganalysis;convolutional neural network;deep learning;transfer learning;variable batch size;data parallelism;model parallelism;GPU;CUDA	IEEE	IEEE Conferences
Selection of Rich Model Steganalysis Features Based on Decision Rough Set <inline-formula> <tex-math notation="LaTeX">$\alpha$ </tex-math></inline-formula>-Positive Region Reduction	Y. Ma; X. Luo; X. Li; Z. Bao; Y. Zhang	State Key Laboratory of Mathematical Engineering and Advanced Computing, Zhengzhou, China; State Key Laboratory of Mathematical Engineering and Advanced Computing, Zhengzhou, China; Institute of Information Science, Beijing Jiaotong University, Beijing, China; State Key Laboratory of Mathematical Engineering and Advanced Computing, Zhengzhou, China; State Key Laboratory of Mathematical Engineerin…	IEEE Transactions on Circuits and Systems for Video Technology	2019	Steganography detection based on Rich Model features is a hot research direction in steganalysis. However, rich model features usually result a large computation cost. To reduce the dimension of steganalysis features and improve the efficiency of steganalysis algorithm, differing from previous works that normally proposed new feature extraction algorithm, this paper proposes a general steganalysi…	10.1109/TCSVT.2018.2799243	https://ieeexplore.ieee.org/stamp/stamp.jsp?arnumber=8272003	Steganalysis;Rich Model;feature selection;Œ±-positive region reduction;dimension reduction	IEEE	IEEE Journals
PixelSteganalysis: Pixel-wise Hidden Information Removal with Low Visual Degradation	D. Jung; H. Bae; H. -S. Choi; S. Yoon	Electrical and Computer Engineering, Seoul National University, 26725 Gwanak-gu, Seoul, Korea (the Republic of), 08826 (e-mail: annajung0625@snu.ac.kr); Bioinformatics, Seoul National University, 26725 Gwanak-gu, Seoul, Korea (the Republic of), (e-mail: hobae@snu.ac.kr); Computer Science and Engineering, Gangwon Daehakgyo, 34962 Chuncheon, Chuncheon-si, Korea (the Republic of), 24341 (e-mail: cho…	IEEE Transactions on Dependable and Secure Computing	2021	Recently, the field of steganography has experienced rapid developments based on deep learning (DL). DL based steganography distributes secret information over all the available bits of the cover image, thereby posing difficulties in using conventional steganalysis methods to detect, extract or remove hidden secret images. However, our proposed framework is the first to effectively disable covert…	10.1109/TDSC.2021.3132987	https://ieeexplore.ieee.org/stamp/stamp.jsp?arnumber=9640563	Image steganalysis;Active steganalysis;Active warden;Pixel distribution;Image steganography	IEEE	IEEE Early Access Articles
Video steganalysis of LSB based motion vector steganography	K. Tasdemir; F. Kurugollu; S. Sezer	The Institute of Electronics, Communications and Information Technology, Queen's University Belfast Belfast, United Kingdom; The Institute of Electronics, Communications and Information Technology, Queen's University Belfast Belfast, United Kingdom; The Institute of Electronics, Communications and Information Technology, Queen's University Belfast Belfast, United Kingdom	European Workshop on Visual Information Processing (EUVIP)	2013	This paper proposes a novel flatness measure for video steganalysis targeting LSB based motion vector steganography. The proposed method has introduced two major improvements. Firstly, unlike previous approaches, it takes into account the anchor frame and current frame distances and directions, which significantly affect the correlation strength of adjacent motion vectors. Secondly, it defines a …		https://ieeexplore.ieee.org/stamp/stamp.jsp?arnumber=6623975	Video Steganalysis;Motion Vector;LSB	IEEE	IEEE Conferences
Two new approaches for image steganography using cryptography	V. Sharma; Madhusudan	Department of Computer Science & Engineering, National Institute of Technology, Srinagar, J&K, India; Department of Computer Science, Himachal Pradesh University, Shimla-171005, India	2015 Third International Conference on Image Information Processing (ICIIP)	2015	The process of jumbling up the contents of a secret message so as to secure it, is known as cryptography, whereas the process of hiding the very existence of a secret message is known as steganography. The term ‚Äústeganography‚Äù describes the method by which the contents of a secret message are concealed inside some other medium, so as to avoid any kind of detection by an intruder. In this pape…	10.1109/ICIIP.2015.7414766	https://ieeexplore.ieee.org/stamp/stamp.jsp?arnumber=7414766	Steganography;Cryptography;Least Significant Bit (LSB);DES;Stego image;secret key	IEEE	IEEE Conferences
Video Steganalysis Against Motion Vector-Based Steganography by Adding or Subtracting One Motion Vector Value	K. Wang; H. Zhao; H. Wang	Zhengzhou Information Science and Technology Institute, Zhengzhou, China; Department of Electrical and Electronic Engineering, South University of Science and Technology of China, Shenzhen, China; Southwest Jiaotong University, Chengdu, China	IEEE Transactions on Information Forensics and Security	2014	This paper presents a method for detection of motion vector-based video steganography. First, the modification on the least significant bit of the motion vector is modeled. The influence of the embedding operation on the sum of absolute difference (SAD) is illustrated, which allows us to focus on the difference between the actual SAD and the locally optimal SAD after the adding-or-subtracting-one…	10.1109/TIFS.2014.2308633	https://ieeexplore.ieee.org/stamp/stamp.jsp?arnumber=6748977	Video steganalysis;motion vector;motion estimation;AoSO	IEEE	IEEE Journals
Learning to Generate Steganographic Cover for Audio Steganography Using GAN	L. Chen; R. Wang; D. Yan; J. Wang	Faculty of Electrical Engineering and Computer Science, Ningbo University, Ningbo, China; Faculty of Electrical Engineering and Computer Science, Ningbo University, Ningbo, China; Faculty of Electrical Engineering and Computer Science, Ningbo University, Ningbo, China; Faculty of Electrical Engineering and Computer Science, Ningbo University, Ningbo, China	IEEE Access	2021	Audio steganography aims to exploit the human auditory redundancy to embed the secret message into cover audio, without raising suspicion when hearing it. However, recent studies have shown that the existing audio steganography can be easily exposed with the deep learning based steganalyzers by extracting high-dimensional features of stego audio for classification. The existing GAN-based steganog…	10.1109/ACCESS.2021.3090445	https://ieeexplore.ieee.org/stamp/stamp.jsp?arnumber=9459771	Audio steganography;deep learning based steganalysis;generative adversarial network (GAN)	IEEE	IEEE Journals
Deep Residual Network for Steganalysis of Digital Images	M. Boroumand; M. Chen; J. Fridrich	Department of Electrical and Computer Engineering, Binghamton University, Binghamton, NY, USA; Department of Electrical and Computer Engineering, Binghamton University, Binghamton, NY, USA; Department of Electrical and Computer Engineering, Binghamton University, Binghamton, NY, USA	IEEE Transactions on Information Forensics and Security	2019	Steganography detectors built as deep convolutional neural networks have firmly established themselves as superior to the previous detection paradigm - classifiers based on rich media models. Existing network architectures, however, still contain elements designed by hand, such as fixed or constrained convolutional kernels, heuristic initialization of kernels, the thresholded linear unit that mim…	10.1109/TIFS.2018.2871749	https://ieeexplore.ieee.org/stamp/stamp.jsp?arnumber=8470101	Steganography;steganalysis;convolutional neural network;deep residual network;selection channel;SRNet	IEEE	IEEE Journals
A Novel Convolutional Neural Network for Image Steganalysis With Shared Normalization	S. Wu; S. -h. Zhong; Y. Liu	College of Computer Science and Software Engineering, Shenzhen University, Shenzhen, China; College of Computer Science and Software Engineering, Shenzhen University, Shenzhen, China; Department of Computing, The Hong Kong Polytechnic University, Hong Kong	IEEE Transactions on Multimedia	2020	Image steganalysis is to discriminate innocent images (cover images) and those suspected images (stego images) with hidden messages. The task is challenging since modifications to cover images due to message hiding are extremely small. To handle this difficulty, modern approaches proposed using convolutional neural network (CNN) models to detect steganography with paired learning, i.e., cover ima…	10.1109/TMM.2019.2920605	https://ieeexplore.ieee.org/stamp/stamp.jsp?arnumber=8727936	Steganalysis;steganography;convolutional neural network;batch normalization;shared normalization	IEEE	IEEE Journals
Impact on JPEG Image Steganalysis using Transfer Learning	A. T. Padmasiri; S. Hettiarachchi	Informatics Institute of Technology,Department of Computing,Colombo,Sri Lanka; Informatics Institute of Technology,Department of Computing,Colombo,Sri Lanka	2021 10th International Conference on Information and Automation for Sustainability (ICIAfS)	2021	Image steganography is a convenient candidate for information hiding with the upsurge of using images on social media platforms and the internet. It is equally important that detecting these images through steganalysis so that the illegal activities could be monitored. In this work, approaches that aren‚Äôt widely explored in the image steganalysis domain were analyzed. The concept of Transfer le…	10.1109/ICIAfS52090.2021.9605924	https://ieeexplore.ieee.org/stamp/stamp.jsp?arnumber=9605924	Image Steganalysis;Deep Learning;Transfer Learning;Ensemble Models;CNN;JPEG	IEEE	IEEE Conferences
Steganalysis of Low Bit-Rate Speech Based on Statistic Characteristics of Pulse Positions	H. Tian; Y. Wu; Y. Huang; J. Liu; Y. Chen; T. Wang; Y. Cai	Coll. of Comput. Sci. & Technol., Nat. Huaqiao Univ., Xiamen, China; Coll. of Comput. Sci. & Technol., Nat. Huaqiao Univ., Xiamen, China; Dept. of Electron. Eng., Tsinghua Univ., Beijing, China; Coll. of Comput. Sci. & Technol., Nat. Huaqiao Univ., Xiamen, China; Coll. of Comput. Sci. & Technol., Nat. Huaqiao Univ., Xiamen, China; Coll. of Comput. Sci. & Technol., Nat. Huaqiao Univ., Xiamen, Chin…	2015 10th International Conference on Availability, Reliability and Security	2015	Steganography in low bit-rare speech streams is an important branch of Voice-over-IP steganography. From the point of preventing cybercrimes, it is significant to design effective steganalysis methods. In this paper, we present a support-vector-machine based steganalysis of low bit-rate speech exploiting statistic characteristics of pulse positions. Specifically, we utilize the probability distri…	10.1109/ARES.2015.21	https://ieeexplore.ieee.org/stamp/stamp.jsp?arnumber=7299951	steganalysis;steganography;low bit-rate speech;fixed codebook index;Markov chain	IEEE	IEEE Conferences
Modification of RS-steganalysis to attacks based on known stego-program	R. A. Solodukha; I. V. Atlasov	Chair of Automated Information Systems of Interior Units Voronezh Institute of the Ministry of Interior Voronezh, Russia; Chair of Informatics and Mathematics Moscow University of the Ministry of Interior Moscow, Russia	2017 Second Russia and Pacific Conference on Computer Technology and Applications (RPC)	2017	The modification of RS-steganalysis for BMP stego-images is offered. It is based on applying the method to a various size group of pixels. The traces of LSB embedding called trasological statistics of stego-program are accumulated. The modification gives more accurate results at based on the known program steganalytic attack.	10.1109/RPC.2017.8168093	https://ieeexplore.ieee.org/stamp/stamp.jsp?arnumber=8168093	trasological statistics;steganalysis;LSB;RS-steganalisys;stego-program known attack	IEEE	IEEE Conferences
Steganalysis Using Unsupervised End-to-End CNN Fused with Residual Image	Y. Wu; H. Li; J. Yi	College of Information Science and Technology, Beijing University of Chemistry Technology, Being, China; College of Information Science and Technology, Beijing University of Chemistry Technology, Being, China; Cyberspace Security Research Institute, Beijing Information Science and Technology University, Being, China	2018 11th International Congress on Image and Signal Processing, BioMedical Engineering and Informatics (CISP-BMEI)	2018	Recently, convolutional neural networks (CNNs)has been used in the field of image steganalysis. However, there are still many deficiencies. In order to improve the detection accuracy, we propose an unsupervised end-to-end CNN to extract image features of the stego images. The end-to-end mapping can be trained to learn the most effective characteristic expression from input images to output images…	10.1109/CISP-BMEI.2018.8633234	https://ieeexplore.ieee.org/stamp/stamp.jsp?arnumber=8633234	component;Convolutional neural networks (CNNs);end-to-end;deep learning;steganalysis	IEEE	IEEE Conferences
Steganalysis of Minor Embedded JPEG Image in Transform and Spatial Domain System using SVM-PSO	D. D. Shankar; A. S. Azhakath	Abu Dhabi University,Abu Dhabi,UAE; BITS Pilani,Dubai,UAE	2019 International Conference on Computational Intelligence and Knowledge Economy (ICCIKE)	2019	Steganalysis recognizes an artifact's expression of a hidden message. The assessment is performed statistically in this paper by extracting the characteristics that show a shift during an embedding. The machine learning technique has been used to classify the stego image and cover image. This paper uses Support Vector Machine with Particle Swarm Optimization (SVM-PSO) as a classifier. A comparati…	10.1109/ICCIKE47802.2019.9004436	https://ieeexplore.ieee.org/stamp/stamp.jsp?arnumber=9004436	Steganalysis;Sampling;Kernels;SVM-PSO;LSB Matching;F5	IEEE	IEEE Conferences
3D Steganalysis Using the Extended Local Feature Set	Z. Li; D. Gong; F. Liu; A. G. Bors	Department of Computer Science, University of York, York, YO10 5GH, UK; Zhengzhou Institute of Information Science and Technology, Zhengzhou, 450000, China; Zhengzhou Institute of Information Science and Technology, Zhengzhou, 450000, China; Department of Computer Science, University of York, York, YO10 5GH, UK	2018 25th IEEE International Conference on Image Processing (ICIP)	2018	3D steganalysis aims to find the changes embedded through steganographic or information hiding algorithms into 3D models. This research study proposes to use new 3D features, such as the edge vectors, represented in both Cartesian and Laplacian coordinate systems, together with other steganalytic features, for improving the results of 3D steganalysers. In this way the local feature vector used by…	10.1109/ICIP.2018.8451643	https://ieeexplore.ieee.org/stamp/stamp.jsp?arnumber=8451643	3D steganalysis;local features;information hiding	IEEE	IEEE Conferences
Steganalysis of a chaos-based steganographic method	D. Battikh; S. El Assad; B. Bakhache; O. Deforges; M. Khalil	IETR UMR CNRS 6164, Image team -site of Nantes, France; IETR UMR CNRS 6164, Image team -site of Nantes, France; AZM platform for research in biotechnology and its applications, LASTRE laboratory -Lebanese University, Tripoli, Lebanon; IETR UMR CNRS 6164, Image team -INSA/Rennes, France; AZM platform for research in biotechnology and its applications, LASTRE laboratory -Lebanese University, Tripol…	2014 10th International Conference on Communications (COMM)	2014	Hiding information in a cover image can be regarded as introducing some stego-noise. These alterations may produce some form of degradation or some unusual characteristics and can then be exploited for the sake of detecting the hidden message. In this paper, we analyze the security of a chaos-based steganographic method, namely the Chaotic Edge adaptive Least Significant Bit Matching Revisited (C…	10.1109/ICComm.2014.6866665	https://ieeexplore.ieee.org/stamp/stamp.jsp?arnumber=6866665	steganalysis;substitution;LSB matching revisited (LSBMR);chaotic system;FLD classifier	IEEE	IEEE Conferences
Secure Cover Selection for Steganography	Z. Wang; X. Zhang	Shanghai Institute for Advanced Communication and Data Science, Key Laboratory of Specialty Fiber Optics and Optical Access Networks, Joint International Research Laboratory of Specialty Fiber Optics and Advanced Communication, Shanghai University, Shanghai, China; Shanghai Institute for Advanced Communication and Data Science, Key Laboratory of Specialty Fiber Optics and Optical Access Networks,…	IEEE Access	2019	Existing cover selection methods for steganography cannot resist pooled steganalysis. This paper proposes a secure cover selection method which is able to resist pooled steganalysis and single object steganalysis meanwhile. To resist pooled steganalysis, the maximum mean discrepancy (MMD) distance between the stego set and a clear arbitrary image set is kept not larger than a normal threshold dur…	10.1109/ACCESS.2019.2914226	https://ieeexplore.ieee.org/stamp/stamp.jsp?arnumber=8704245	Steganography;security;distortion;cover selection	IEEE	IEEE Journals
RHFCN:: Fully CNN-based Steganalysis of MP3 with Rich High-pass Filtering	Y. Wang; X. Yi; X. Zhao; A. Su	State Key Laboratory of Information Security, Institute of Information Engineering, Chinese Academy of Sciences, Beijing, 100093; State Key Laboratory of Information Security, Institute of Information Engineering, Chinese Academy of Sciences, Beijing, 100093; State Key Laboratory of Information Security, Institute of Information Engineering, Chinese Academy of Sciences, Beijing, 100093; State Key…	ICASSP 2019 - 2019 IEEE International Conference on Acoustics, Speech and Signal Processing (ICASSP)	2019	Recent studies have shown that convolutional neural networks (CNNs) can boost the performance of audio steganalysis. In this paper, we propose a well-designed fully CNN architecture for MP3 steganalysis based on rich high-pass filtering (HPF). On the one hand, multi-type HPFs are employed for "residual" extraction to enlarge the traces of the signal in view of the truth that signal introduced by …	10.1109/ICASSP.2019.8683626	https://ieeexplore.ieee.org/stamp/stamp.jsp?arnumber=8683626	CNNs;MP3;steganalysis;steganography;QMDCT coefficients	IEEE	IEEE Conferences
Transfer Learning Effects on Image Steganalysis with Pre-Trained Deep Residual Neural Network Model	S. Ozcan; A. F. Mustacoglu	Graduate School of Natural and Applied Sciences, Istanbul Sehir University, Istanbul, Turkey; Graduate School of Natural and Applied Sciences, Istanbul Sehir University, Istanbul, Turkey	2018 IEEE International Conference on Big Data (Big Data)	2018	Steganalysis researches for the techniques used to reveal the embedded messages that is hidden in a digital medium -in most cases in images. The research and development activities in Image Steganalysis has gained more traction in recent years. Although machine learning techniques have been used for many years Deep Learning is a new paradigm for the Image Steganalysis domain. The success of the d…	10.1109/BigData.2018.8622437	https://ieeexplore.ieee.org/stamp/stamp.jsp?arnumber=8622437	steganography;image steganalysis;deep learning;convolutional neural networks;residual learning;transfer learning	IEEE	IEEE Conferences
Tackling the Cover Source Mismatch Problem in Audio Steganalysis With Unsupervised Domain Adaptation	Y. Lin; R. Wang; L. Dong; D. Yan; J. Wang	College of Information Science, and Engineering, Ningbo University, Ningbo, China; College of Information Science, and Engineering, Ningbo University, Ningbo, China; College of Information Science, and Engineering, Ningbo University, Ningbo, China; College of Information Science, and Engineering, Ningbo University, Ningbo, China; College of Information Science, and Engineering, Ningbo University,…	IEEE Signal Processing Letters	2021	Nowadays, the convolutional neural network (CNN) based steganalysis has achieved remarkable performance in the well-controlled lab environment. However, the cover source mismatch (CSM) problem, which can be attributed to the discrepancy between the training, and evaluation datasets, is still one of the pivotal obstacles for adapting the steganalysis into real-world applications. In this letter, w…	10.1109/LSP.2020.3022237	https://ieeexplore.ieee.org/stamp/stamp.jsp?arnumber=9187553	Audio steganalysis;cover source mismatch;unsupervised domain adaption	IEEE	IEEE Journals
Video steganography algorithm based on trailing ones modification combined with n-dimensional cubic coding	Z. Yingnan; G. Chaojiang; Z. Tanping	Engineering University of PAP,College of Cryptography Engineering,Xi‚Äôan,China; Engineering University of PAP,College of Cryptography Engineering,Xi‚Äôan,China; Engineering University of PAP,College of Cryptography Engineering,Xi‚Äôan,China	2020 3rd International Conference on Unmanned Systems (ICUS)	2020	Aiming at the problem that the existing video steganography algorithm modifies the carrier too much during the embedding process, this paper proposes a new video steganography algorithm based on the tailing ones and N-dimensional cubic coding. First calculate the N-dimensional cubic eigenvalues of the tailing ones and modify them according to the specific embedding mechanism. When blindly extract…	10.1109/ICUS50048.2020.9274906	https://ieeexplore.ieee.org/stamp/stamp.jsp?arnumber=9274906	Video;Steganography;Trailing Ones;N-dimensional cubic coding	IEEE	IEEE Conferences
Threshold feature selection (TFS), an improvement over forward selection in steganalysis feature selection	M. Darvish Morshedi Hosseini; M. Mahdavi	Department of Information Technology, University of Isfahan, Iran; Department of Information Technology, University of Isfahan, Iran	2015 5th International Conference on Computer and Knowledge Engineering (ICCKE)	2015	High-dimensional feature sets proposed for steganalysis are able to model a lot of dependencies between pixels. Although these dependencies can reveal the changes induced by steganography in pixels or JPEG coefficients values, for some known steganography methods, some features may not change significantly. The significance of feature selection in steganalysis relies on two facets. First, by keep…	10.1109/ICCKE.2015.7365825	https://ieeexplore.ieee.org/stamp/stamp.jsp?arnumber=7365825	Feature selection;hybrid;Universal steganalysis;Blind steganalysis;Forward selection;Support vector machine	IEEE	IEEE Conferences
Steganalysis ‚Äî A way forward against cyber terrorism	M. Bogdanoski; A. Risteski; S. Pejoski	Military Academy ‚ÄúGeneral Mihailo Apostolski‚Äù, Vasko Karangelevski bb, 1000 Skopje, R. Macedonia; Ss. Cyril and Methodius University, Faculty of Electrical Engineering and Information Technologies, Karpos 2 bb, 1000 Skopje, R. Macedonia; Ss. Cyril and Methodius University, Faculty of Electrical Engineering and Information Technologies, Karpos 2 bb, 1000 Skopje, R. Macedonia	2012 20th Telecommunications Forum (TELFOR)	2012	The cyber terrorism has become one of the biggest threats of our time. Strictly speaking, it is almost inconceivable functioning of a terrorist organization without using of the cyberspace as a very useful tool to implement its malicious activities. However, the terrorists' leaders are aware that their messages sanded to their perpetrators using Internet can be intercepted very easily and thus th…	10.1109/TELFOR.2012.6419301	https://ieeexplore.ieee.org/stamp/stamp.jsp?arnumber=6419301	Stegnanography;Steganalysis;Cyber Terrorism;Information Hiding	IEEE	IEEE Conferences
Steganography with two JPEGs of the same scene	T. Denemark; J. Fridrich	Binghamton University, Department of ECE, NY, United States of America; Binghamton University, Department of ECE, NY, United States of America	2017 IEEE International Conference on Acoustics, Speech and Signal Processing (ICASSP)	2017	It is widely recognized that incorporating side-information at the sender can significantly improve steganographic security in practice. Currently, most side-informed schemes for digital images utilize a high quality ‚Äúprecover‚Äù image that is subsequently processed and then jointly quantized and embedded with a secret. In this paper, we investigate an alternative form of side-information in th…	10.1109/ICASSP.2017.7952530	https://ieeexplore.ieee.org/stamp/stamp.jsp?arnumber=7952530	Steganography;side-information;precover;security;steganalysis;JPEG;UNIWARD	IEEE	IEEE Conferences
Audio steganography	R. Tanwar; M. Bisla	IT Department, ManavRachna College of Engg, Faridabad, India; ManavRachna College of Engg, Faridabad, India	2014 International Conference on Reliability Optimization and Information Technology (ICROIT)	2014	Drastic increase in the usage of electronic communication needed security of data being transmitted. Steganography is one such technique of hiding the message in a chosen carrier such that no one except the intended receiver is aware of its existence and hence prevents unauthorized access. The goal of Audio steganographic technique is to embed data in audio cover file that must be robust and resi…	10.1109/ICROIT.2014.6798347	https://ieeexplore.ieee.org/stamp/stamp.jsp?arnumber=6798347	Audio steganography;steganalysis;HVS;HAS;embedding capacity;robustness	IEEE	IEEE Conferences
FS-SDS: Feature selection for JPEG steganalysis using stochastic diffusion search	P. Bedi; V. Bhasin; N. Mittal; T. Chatterjee	Department of Computer Science, University of Delhi, India; Department of Computer Science, University of Delhi, India; Department of Computer Science, University of Delhi, India; Department of Computer Science, University of Delhi, India	2014 IEEE International Conference on Systems, Man, and Cybernetics (SMC)	2014	Feature extraction and classification based on feature sets are two major components of steganalysis process. The high dimension of feature sets used for steganalysis makes classification a complex and time-consuming process. This paper proposes a novel feature selection algorithm (FS-SDS) for steganalysis. FS-SDS is a wrapper-type feature selection algorithm which selects reduced feature set usi…	10.1109/SMC.2014.6974522	https://ieeexplore.ieee.org/stamp/stamp.jsp?arnumber=6974522	feature selection;Stochastic Diffusion Search;steganalysis	IEEE	IEEE Conferences
Blind steganalytic attack as pattern recognition, using ROC for distance calculation in k-Nearest neighbour Classification Technique	B. Yamini; R. Sabitha	Sathyabama University, Chennai, TamilNadu, India; Department of IT, Jepiaar Engineering College, Chennai, TamilNadu, India	2013 Fifth International Conference on Advanced Computing (ICoAC)	2013	Steganographic techniques are used to hide the existence of the messages. An advantage of steganography is that it can be employed to secretly transmit messages without the fact of the transmission being discovered. Steganalysis is the mechanism of detecting the presence of hidden information in the stego media and it allows an adversary to use steganalytic techniques to reveal that a secret comm…	10.1109/ICoAC.2013.6922009	https://ieeexplore.ieee.org/stamp/stamp.jsp?arnumber=6922009	Steganalysis;Stego Images;Multi-class Steganalysis classification;Blind Steganalysis;Targeted Steganalysis;Embedded Capacity;k-Nearest Neighbour Classification;Receiver Operating Characteristics	IEEE	IEEE Conferences
A Fast and Efficient Text Steganalysis Method	Z. Yang; Y. Huang; Y. -J. Zhang	Department of Electronic Engineering, Tsinghua University, Beijing, China; Department of Electronic Engineering, Tsinghua University, Beijing, China; Department of Electronic Engineering, Tsinghua University, Beijing, China	IEEE Signal Processing Letters	2019	With the rapid development of natural language processing technology in the past few years, the steganography by text synthesis has been greatly developed. These methods can analyze the statistical feature distribution of a large number of training samples, and then generate steganographic texts that conform to such statistical distribution. For these steganography methods, previous steganalysis …	10.1109/LSP.2019.2902095	https://ieeexplore.ieee.org/stamp/stamp.jsp?arnumber=8653856	Text steganography;text steganalysis;word embedding;word correlation	IEEE	IEEE Journals
STEGRT1: A dataset for evaluating steganalysis systems in real-world scenarios	M. Rezaei; M. Riahi; H. Hayati	Security Analysis Laboratory, SALAB,Tehran,Iran; Security Analysis Laboratory, SALAB,Tehran,Iran; Security Analysis Laboratory, SALAB,Tehran,Iran	2020 28th Iranian Conference on Electrical Engineering (ICEE)	2020	The existence of practical reference datasets for evaluating the performance of image steganalysis algorithms and comparing their capabilities in the real-world is essential. Most of the recent steganalysis systems evaluate their results only under laboratory conditions. However, a reliable steganalysis system should be able to detect the existence of a secret message in real situations where the…	10.1109/ICEE50131.2020.9260644	https://ieeexplore.ieee.org/stamp/stamp.jsp?arnumber=9260644	Steganography;Steganalysis;Dataset;Real-world	IEEE	IEEE Conferences
Local-Source Enhanced Residual Network for Steganalysis of Digital Images	W. Ahn; H. Jang; S. -H. Nam; I. -J. Yu; H. -K. Lee	School of Computing, Korea Advanced Institute of Science and Technology (KAIST), Daejeon, South Korea; Cyber Security Research Division, The Affiliated Institute of ETRI, Daejeon, South Korea; School of Computing, Korea Advanced Institute of Science and Technology (KAIST), Daejeon, South Korea; School of Computing, Korea Advanced Institute of Science and Technology (KAIST), Daejeon, South Korea; …	IEEE Access	2020	Steganalysis refers to the study of identifying hidden messages in images inserted by steganography. Although detection performance is greatly improved when adopting convolutional neural networks (CNNs), they require sophisticated tricks, such as preprocessing for suppression of image content, using absolute and truncated activation functions, and utilizing domain knowledge. These tricks help net…	10.1109/ACCESS.2020.3011752	https://ieeexplore.ieee.org/stamp/stamp.jsp?arnumber=9146867	Steganalysis;low-level signal classification;convolutional neural networks;inconsistencies in noise pattern	IEEE	IEEE Journals
Towards steganography detection through network traffic visualisation	W. Mazurczyk; K. Szczypiorski; B. Jankowski	Institute of Telecommunications, Warsaw University of Technology, Poland; Institute of Telecommunications, Warsaw University of Technology, Poland; Institute of Telecommunications, Warsaw University of Technology, Poland	2012 IV International Congress on Ultra Modern Telecommunications and Control Systems	2012	The paper presents initial step toward new network anomaly detection method that is based on traffic visualisation. The key design principle of the proposed approach is the lack of direct, linear time dependencies for the created network traffic visualisations. The method's feasibility is demonstrated in network steganography environment by presenting steg-tomography methodology and developing th…	10.1109/ICUMT.2012.6459796	https://ieeexplore.ieee.org/stamp/stamp.jsp?arnumber=6459796	steganalysis;steganography detection;traffic visualisation	IEEE	IEEE Conferences
A comparative study of audio/speech steganalysis techniques	C. Paulin; S. Selouani; √â. Hervet	Universit√© de Moncton, Campus de Shippagan, LARIHS Laboratory, New Brunswick, Canada; Universit√© de Moncton, Campus de Shippagan, LARIHS Laboratory, New Brunswick, Canada; Universit√© de Moncton, Campus de Moncton, D√©partement d'informatique, New Brunswick, Canada	2017 IEEE 30th Canadian Conference on Electrical and Computer Engineering (CCECE)	2017	This paper presents a comparative study of four steganalysis techniques for speech/audio files. The Mel-Frequency Cepstral Coefficients (MFCCs) are used for the acoustical analysis of the audio files. The following steganalyzers are assessed: Support Vector Machines (SVMs), Gaussian Mixture Models (GMMs), Deep Belief Networks (DBNs) and Recurrent Neural Networks (RNNs). These steganalysis methods…	10.1109/CCECE.2017.7946765	https://ieeexplore.ieee.org/stamp/stamp.jsp?arnumber=7946765	DBNs;SVMs;GMMs;RNNs;MFCCs;Audio Steganography;Audio Steganalysis	IEEE	IEEE Conferences
Scramble and Transform: An Image Data Hiding Technique	M. Rezaei; S. M. Moghaddam	SALAB, Security Analysis Laboratory, Tehran, Iran; SALAB, Security Analysis Laboratory, Tehran, Iran	2019 27th Iranian Conference on Electrical Engineering (ICEE)	2019	Security is the most important concern in steganography which means hiding from visual or statistical attacks. Current steganography methods usually embed the secret data in the spatial or transform domains. Modern steganalysis methods extract features from different possible domains in which the data is hidden. To provide a high secure steganography method, this paper proposes to hide data in a …	10.1109/IranianCEE.2019.8786644	https://ieeexplore.ieee.org/stamp/stamp.jsp?arnumber=8786644	Data hiding;steganography;integer wavelet transform;image scrambling;transform domain embedding	IEEE	IEEE Conferences
Ensemble of logistic maps with genetic algorithm for optimal pixel selection in image steganography	J. Chandrasekaran; G. Arumugam; D. Rajkumar	Department of Information Technology, Thiagarajar College of Engineering, Madurai, India; Department of Information Technology, Thiagarajar College of Engineering, Madurai, India; Department of Information Technology, Thiagarajar College of Engineering, Madurai, India	2015 2nd International Conference on Electronics and Communication Systems (ICECS)	2015	Due to the explosive growth of internet technologies and its applications, steganography and steganalysis have become an prominent area of research. Least Significant Bit (LSB) substitution, a spatial domain steganographic technique involves replacement of the least significant bit of randomly selected pixels in the cover image with the secret message bit. The distortion in the cover image increa…	10.1109/ECS.2015.7124769	https://ieeexplore.ieee.org/stamp/stamp.jsp?arnumber=7124769	Information Hiding;Information Security;Image Steganography;Logistic Maps and Genetic Algorithm	IEEE	IEEE Conferences
A new chaos steganography algorithm for hiding multimedia data	M. Tayel; H. Shawky; A. E. S. Hafez	Electrical Engineering Department, Faculty of Engineering, Alexandria University, Egypt; Electrical Engineering Department, Faculty of Engineering, Alexandria University, Egypt; Electrical Engineering Department, Faculty of Engineering, Alexandria University, Egypt	2012 14th International Conference on Advanced Communication Technology (ICACT)	2012	The paper is devoted to propose a new chaos steganography algorithm for hiding the multimedia data, image, text, or sound. The proposed algorithm based on coordinate the data in the image dimensions using chaos distribution arrangement. The data is embedded with the original image in the pixels least significant bits, so can't appears within the image. When the image received the embedded data is…		https://ieeexplore.ieee.org/stamp/stamp.jsp?arnumber=6174644	Chaos;Steganography;Image Processing	IEEE	IEEE Conferences
A Wav-Audio Steganography Algorithm Based on Amplitude Modifying	Z. Mingguang; L. Zhitang	Network & Comput. Center, Huazhong Univ. of Sci. & Technol., Wuhan, China; Network & Comput. Center, Huazhong Univ. of Sci. & Technol., Wuhan, China	2014 Tenth International Conference on Computational Intelligence and Security	2014	A wav-audio steganography algorithm based on amplitude modifying is proposed. The secret audio is scrambled through a random number generator. Sampling points are grouped by every three successive ones and the amplitude values are calculated. In order to embed secret audio information, we can decide whether to modify the amplitude value of the second sampling point by comparing the amplitude valu…	10.1109/CIS.2014.78	https://ieeexplore.ieee.org/stamp/stamp.jsp?arnumber=7016944	amplitude modifying;audio steganography;hiding capacity;invisibility	IEEE	IEEE Conferences
Steganalysis on Medical Images with Support Vector Machine	F. B. Maroof √ñzcan; R. Karaki≈ü; ƒ∞. G√ºler	Bilgi G√ºvenliƒüi M√ºhendisliƒüi AD, Fen Bilimleri Enstit√ºs√º, Gazi √úniversitesi,Ankara,T√ºrkiye; Yazƒ±lƒ±m M√ºhendisliƒüi B√∂l√ºm√º, Sivas Cumhuriyet √úniversitesi, Teknoloji Fak√ºltesi,Sivas,T√ºrkiye; Gazi √úniversitesi,Teknoloji Fak√ºltesi,Elektrik Elektronik M√ºhendisliƒüi B√∂l√ºm√º,Ankara,T√ºrkiye	2020 28th Signal Processing and Communications Applications Conference (SIU)	2020	DICOM is a file format standard for medical images. DICOM file format includes a header with the patient's personal information as well as information related to the image. In steganography applications on medical data, patient's personal information, reports, and other data are hidden in the medical images. Steganalysis detects whether any secret data is hidden in a file or not. In this study, a…	10.1109/SIU49456.2020.9302235	https://ieeexplore.ieee.org/stamp/stamp.jsp?arnumber=9302235	medical image steganography;DICOM;least significant bit;steganalysis;support vector machine	IEEE	IEEE Conferences
A Hybrid R-BILSTM-C Neural Network Based Text Steganalysis	Y. Niu; J. Wen; P. Zhong; Y. Xue	College of Information and Electrical Engineering, China Agricultural University, Beijing, China; College of Information and Electrical Engineering, China Agricultural University, Beijing, China; College of Science, China Agricultural University, Beijing, China; College of Information and Electrical Engineering, China Agricultural University, Beijing, China	IEEE Signal Processing Letters	2019	With the emergence of the generation-based steganography, the traditional text steganalysis methods show the unsatisfactory detection performance as the manually extracted features are simple and non-universal. The recently proposed deep learning-based text steganalysis methods can obtain the great detection accuracy by extracting the high-level features. In this letter, a hybrid text steganalysi…	10.1109/LSP.2019.2953953	https://ieeexplore.ieee.org/stamp/stamp.jsp?arnumber=8903243	Text steganalysis;Bi-LSTM;CNN;long-term semantic feature;local feature	IEEE	IEEE Journals
Steganalysis Feature Subspace Selection Based on Fisher Criterion	C. Yang; Y. Zhang; P. Wang; X. Luo; F. Liu; J. Lu	Zhengzhou Sci. & Technol. Inst., Zhengzhou, China; Zhengzhou Sci. & Technol. Inst., Zhengzhou, China; Zhengzhou Sci. & Technol. Inst., Zhengzhou, China; Zhengzhou Sci. & Technol. Inst., Zhengzhou, China; Zhengzhou Sci. & Technol. Inst., Zhengzhou, China; Zhengzhou Sci. & Technol. Inst., Zhengzhou, China	2017 IEEE International Conference on Data Science and Advanced Analytics (DSAA)	2017	With the dimension of steganalysis feature increases rapidly, ensemble steganalysis has become the trend, and its performance is greatly influenced by the selection of feature subspaces. In order to select feature subspaces more effectively to improve the performance of ensemble steganalysis, a feature subspace selection algorithm based on Fisher criterion is proposed. The proposed selection algo…	10.1109/DSAA.2017.53	https://ieeexplore.ieee.org/stamp/stamp.jsp?arnumber=8259813	feature subspace;ensemble steganalysis;Fisher criterion;base probability	IEEE	IEEE Conferences
Steganography by multipoint Arabic letters	A. Odeh; A. Alzubi; Q. B. Hani; K. Elleithy	Department of Computer Science & Engineering, University of Bridgeport, Bridgeport, CT 06604, USA; Department of Computer Science & Engineering, University of Bridgeport, Bridgeport, CT 06604, USA; Department of Computer Science & Engineering, University of Bridgeport, Bridgeport, CT 06604, USA; Department of Computer Science & Engineering, University of Bridgeport, Bridgeport, CT 06604, USA	2012 IEEE Long Island Systems, Applications and Technology Conference (LISAT)	2012	Security methodologies are taken into consideration for many applications, where transferring sensitive data over network must be protected from any intermediate attacker. Privacy of data can be granted using encryption, by changing transmitted data into cipher form. Apart from encryption, hiding data represents another technique to transfer data without being noticeable by an attacker. This tech…	10.1109/LISAT.2012.6223209	https://ieeexplore.ieee.org/stamp/stamp.jsp?arnumber=6223209	Steganography;carrier file;text steganograph;image steganography;audio steganography;information hiding;Persian/Arabic Text;steganalysis;stego medium;stego_key	IEEE	IEEE Conferences
JPEG image steganalysis using block based optimal wavelet packet decomposition	L. Omrani; K. Faez	Department of Computer Engineering Islamic Azad, University of Qazvin, Qazvin, Iran; Electrical Engineering Department Amirkabir University of Technology, Tehran, Iran	6th International Symposium on Telecommunications (IST)	2012	This article has proposed a steganalysis method for digital images. Common steganalysis techniques go over the entire image; this will reduce their focus on higher frequencies in which there is a higher probability for hidden messages. Accordingly, in this article, images are first decomposed into smaller blocks and then optimal wavelet packet decomposition method is applied to extract the featur…	10.1109/ISTEL.2012.6483130	https://ieeexplore.ieee.org/stamp/stamp.jsp?arnumber=6483130	Steganalysis;Steganography;Wavelet Packet Decomposition;Blocking	IEEE	IEEE Conferences
Application of list decoding of convolutional codes in steganography	K. Kireev; G. Melnikov; E. Kaziakhmedov	Skolkovo Institute of Science and Technology,Moscow,Russia; Skolkovo Institute of Science and Technology,Moscow,Russia; Skolkovo Institute of Science and Technology,Moscow,Russia	2019 XVI International Symposium Problems of Redundancy in Information and Control Systems" (REDUNDANCY)"	2019	Convolutional codes with Viterbi decoder are widely used in content-adaptive steganography. Although, this approach improves imperceptibility of stego image, it has a substantual drawback. Viterbi algorithm allows only additive metric to be optimized, while steganalysis can exploit this property. In this paper, we introduce the solution of the problem with ML list decoding procedure. We propose t…	10.1109/REDUNDANCY48165.2019.9003320	https://ieeexplore.ieee.org/stamp/stamp.jsp?arnumber=9003320		IEEE	IEEE Conferences
Linguistic Steganography: From Symbolic Space to Semantic Space	S. Zhang; Z. Yang; J. Yang; Y. Huang	Department of Electronic Engineering, Tsinghua University, Beijing, China; Department of Electronic Engineering, Tsinghua University, Beijing, China; Department of Electronic Engineering, Tsinghua University, Beijing, China; Department of Electronic Engineering, Tsinghua University, Beijing, China	IEEE Signal Processing Letters	2021	Previous works about linguistic steganography such as synonym substitution and sampling-based methods usually manipulate observed symbols explicitly to conceal secret information, which may give rise to security risks. In this letter, in order to preclude straightforward operation on observed symbols, we explored generation-based linguistic steganography in latent space by means of encoding secre…	10.1109/LSP.2020.3042413	https://ieeexplore.ieee.org/stamp/stamp.jsp?arnumber=9280343	Controllable text generation;linguistic steganography;rejection sampling;semantic steganography	IEEE	IEEE Journals
Steganography based on neighbourhood pixels	R. Walia	Centre For Development of Advanced Computing, Noida, India	2013 International Conference on Advances in Computing, Communications and Informatics (ICACCI)	2013	This paper proposes a steganography technique to hide secret messages in the least significant bits of the pixels of the cover image which are most different from their neighbourhood pixels. Since such pixels are the areas in an image which correspond to great changes in the visual property, they make a better option to hold secret data than smoother regions of the image, where a small distortion…	10.1109/ICACCI.2013.6637171	https://ieeexplore.ieee.org/stamp/stamp.jsp?arnumber=6637171		IEEE	IEEE Conferences
Texture adaptive steganography via Convolutional Neural Networks	C. Zheng; M. Shen; X. M. Li; X. Zhang	Beijing University of Posts and Telecommunications, Beijing, China; Beijing University of Posts and Telecommunications, Beijing, China; Beijing University of Posts and Telecommunications, Beijing Key Laboratory of Network System and Network Culture, Beijing, China; Beijing University of Posts and Telecommunications, Beijing, China	2017 3rd IEEE International Conference on Computer and Communications (ICCC)	2017	For the investigation of the steganography, most of the current algorithms focus on how to describe the noise of an image. This paper proposes a new paradigm for steganography to automatically evaluating the modification priority of each pixel in image by using Convolutional Neural Networks (CNN). An image is decomposed into several sub-images which center pixel is modified, steganalysis method i…	10.1109/CompComm.2017.8322776	https://ieeexplore.ieee.org/stamp/stamp.jsp?arnumber=8322776	steganography;steganalysis;cost function;deep learning;convolutional neural networks	IEEE	IEEE Conferences
A New Rule for Cost Reassignment in Adaptive Steganography	W. Zhou; W. Zhang; N. Yu	CAS Key Laboratory of Electro-magnetic Space Information, University of Science and Technology of China, Hefei, China; CAS Key Laboratory of Electro-magnetic Space Information, University of Science and Technology of China, Hefei, China; CAS Key Laboratory of Electro-magnetic Space Information, University of Science and Technology of China, Hefei, China	IEEE Transactions on Information Forensics and Security	2017	In steganography schemes, the distortion function is used to define modification costs on cover elements, which is distinctly vital to the security of modern adaptive steganography. There are several successful rules for reassigning the costs defined by a given distortion function, which can promote the security level of the corresponding steganographic algorithm. In this paper, we propose a nove…	10.1109/TIFS.2017.2718480	https://ieeexplore.ieee.org/stamp/stamp.jsp?arnumber=7954658	Controversial pixels;cost reassignment;modification probability;priority;steganography;steganalysis	IEEE	IEEE Journals
Adaptive steganography scheme based on LDPC codes	I. Diop; S. M. Farss; K. Tall; P. A. Fall; M. L. Diouf; A. K. Diop	Polytechnic School of Cheikh Anta Diop University; Polytechnic School of Cheikh Anta Diop University; Polytechnic School of Cheikh Anta Diop University; Gaston Berger University; Polytechnic School of Cheikh Anta Diop University; Polytechnic School of Cheikh Anta Diop University	16th International Conference on Advanced Communication Technology	2014	Steganography is the art of secret communication. Since the advent of modern steganography, in the 2000s, many approaches based on the error correcting codes (Hamming, BCH, RS, STC ...) have been proposed to reduce the number of changes of the cover medium while inserting the maximum bits. The works of LDiop and al [1], inspired by those of T. Filler [2] have shown that the LDPC codes are good ca…	10.1109/ICACT.2014.6778941	https://ieeexplore.ieee.org/stamp/stamp.jsp?arnumber=6778941	Adaptative steganography;complexity;detectability;steganalysis	IEEE	IEEE Conferences
Improving Steganalysis by Fusing SVM Classifiers for JPEG Images	P. Liu; F. Liu; C. Yang; X. Song	State Key Lab. of Math. Eng. & Adv. Comput., Zhengzhou, China; State Key Lab. of Math. Eng. & Adv. Comput., Zhengzhou, China; State Key Lab. of Math. Eng. & Adv. Comput., Zhengzhou, China; State Key Lab. of Math. Eng. & Adv. Comput., Zhengzhou, China	2015 International Conference on Computer Science and Mechanical Automation (CSMA)	2015	As the present fusing strategies cannot utilize the correlation of different detection results for image steganography effectively, a steganalysis method is proposed based on fusing SVM classifiers. Firstly, different feature subsets are used for the training of SVM classifiers. Secondly, the detection results of multi-classifiers are utilized to train a fusing classifier, the fusing classifier c…	10.1109/CSMA.2015.44	https://ieeexplore.ieee.org/stamp/stamp.jsp?arnumber=7371648	steganalysis;SVM classifiers;Fusion	IEEE	IEEE Conferences
Reversed-Mel cepstrum based audio steganalysis	H. Ghasemzadeh; M. K. Arjmandi	Islamic Azad University of Damavand, Damavand, Iran; Islamic Azad University of Damavand, Damavand, Iran	2014 4th International Conference on Computer and Knowledge Engineering (ICCKE)	2014	Some of the previous audio steganalysis systems have suggested features based on human auditory system models. In contrast, this paper exploits the idea of maximum deviation from human auditory system to suggest an efficient audio steganalysis scheme. Based on this idea, an artificial ear is considered that has high resolution in high frequency region and low resolution where the frequency is low…	10.1109/ICCKE.2014.6993347	https://ieeexplore.ieee.org/stamp/stamp.jsp?arnumber=6993347	Audio Steganalysis;Audio Steganography;Mel Cepstrum;Reversed Mel Cepstrum;Human Auditory System	IEEE	IEEE Conferences
A Steganography Algorithm Based on CycleGAN for Covert Communication in the Internet of Things	R. Meng; Q. Cui; Z. Zhou; Z. Fu; X. Sun	School of Computer and Software, Nanjing University of Information Science and Technology, Nanjing, China; School of Computer and Software, Nanjing University of Information Science and Technology, Nanjing, China; School of Computer and Software, Nanjing University of Information Science and Technology, Nanjing, China; School of Computer and Software, Nanjing University of Information Science and…	IEEE Access	2019	With the wide application of the Internet of Things (IoT), the risk of data leakage and theft in IoT is gradually increasing since communication channel is public in data transmission. Thus, the IoT security has become a major problem in information security. Steganography is one of the key methods to solve the problems of personal privacy disclosure and covert communication. In order to make sur…	10.1109/ACCESS.2019.2920956	https://ieeexplore.ieee.org/stamp/stamp.jsp?arnumber=8731888	Internet of Things (IoT);steganography;CycleGAN;image-to-image translation	IEEE	IEEE Journals
An efficient feature extraction methodology for blind image steganalysis using contourlet transform and Zernike moments	E. Shakeri; S. Ghaemmaghami	Electrical Engineering Department and Electronics Research Institute, Sharif University of Technology, Tehran, Iran; Electrical Engineering Department and Electronics Research Institute, Sharif University of Technology, Tehran, Iran	2013 10th International ISC Conference on Information Security and Cryptology (ISCISC)	2013	We propose an effective blind image steganalysis based on contourlet transform and Zernike moments that improves the detection accuracy of universal image steganalysis methods. The proposed method examines randomness in the test image to distinguish between the stego and non-stego images. The suspicious image is decomposed by contourlet transform, and then the absolute Zernike moments of contourl…	10.1109/ISCISC.2013.6767329	https://ieeexplore.ieee.org/stamp/stamp.jsp?arnumber=6767329	blind steganalysis;contourlet transform;Zernike moments	IEEE	IEEE Conferences
Non-Additive Cost Functions for JPEG Steganography Based on Block Boundary Maintenance	Y. Wang; W. Zhang; W. Li; N. Yu	CAS Key Laboratory of Electro-Magnetic Space Information, University of Science and Technology of China, Hefei, China; CAS Key Laboratory of Electro-Magnetic Space Information, University of Science and Technology of China, Hefei, China; CAS Key Laboratory of Electro-Magnetic Space Information, University of Science and Technology of China, Hefei, China; CAS Key Laboratory of Electro-Magnetic Spa…	IEEE Transactions on Information Forensics and Security	2021	Recent advances show that a reasonable non-additive cost function can significantly improve the security level of additive cost based steganography. So far, there is only one principle, called block boundary continuity (BBC), that has been proposed to define the non-additive cost function for JPEG steganography, and it aims at synchronizing the modification direction of inter-block boundaries in …	10.1109/TIFS.2020.3029908	https://ieeexplore.ieee.org/stamp/stamp.jsp?arnumber=9218950	JPEG image steganography;steganalysis;non-additive cost;block boundary	IEEE	IEEE Journals
A performance comparision about hiding methods for steganalysed audio files through chi-square and artificial neural networks	A. Durdu; A. T. √ñzceriÃát	Bilgisayar M√ºhendisliƒüi, Sakarya √úniversitesi, Bilgisayar ve Bil≈ü. Fak√ºltesi, T√ºrkiye; Bilgisayar M√ºhendisliƒüi, Sakarya √úniversitesi, Teknoloji Fak√ºltesi, T√ºrkiye	2013 21st Signal Processing and Communications Applications Conference (SIU)	2013	In this study, there has been carried a performance comparison on random and sequential hidden data of audio wav files by using the chi-square test and PNN with steganography technique that allows resolution of package. During performance of applied steganography method, it is assumed that hiding algorithm is known. It has been developed an analysis method for hidden objects created by using LSB …	10.1109/SIU.2013.6531355	https://ieeexplore.ieee.org/stamp/stamp.jsp?arnumber=6531355	Steganalysis;Steganography;Probably Neural Network (PNN);Digital Audio;Least Significant Bit (LSB)	IEEE	IEEE Conferences
OCTA (STAR) PVD: A different approach of image steganopgraphy	S. A. Thanekar; S. S. Pawar	D Y Patil college of engineering, Akurdi, Pune 411044, India; D Y Patil college of engineering, Akurdi, Pune 411044, India	2013 IEEE International Conference on Computational Intelligence and Computing Research	2013	Pixel Value Differencing (PVD) steganography method embeds secret data in images based on spatial information. In Tri Pixel Value Differencing (TPVD) steganography method the data is hidden in 2 √ó 2 Square block. In PVD and TPVD steganography histograms generated are having steps at regular intervals. These steps indicate that there is certain data hidden in the image. A critical literature surv…	10.1109/ICCIC.2013.6724139	https://ieeexplore.ieee.org/stamp/stamp.jsp?arnumber=6724139	Steganography;PVD;TPVD;Steganalysis;Histogram	IEEE	IEEE Conferences
Coverless Image Steganography: A Survey	J. Qin; Y. Luo; X. Xiang; Y. Tan; H. Huang	College of Computer Science and Information Technology, Central South University of Forestry and Technology, Changsha, China; College of Computer Science and Information Technology, Central South University of Forestry and Technology, Changsha, China; College of Computer Science and Information Technology, Central South University of Forestry and Technology, Changsha, China; College of Computer S…	IEEE Access	2019	With the digitalization of information, a lot of multimedia data are under attack, information security has become a key issue of public concern. Image steganography, aiming at using cover images to convey secret information has become one of the most challenge and important subjects in the field of information security recently. Different from the traditional image steganography, coverless image…	10.1109/ACCESS.2019.2955452	https://ieeexplore.ieee.org/stamp/stamp.jsp?arnumber=8911367	Steganography;coverless image steganography;information hiding;information security	IEEE	IEEE Journals
A New Adversarial Embedding Method for Enhancing Image Steganography	M. Liu; W. Luo; P. Zheng; J. Huang	Guangdong Key Laboratory of Information Security Technology, School of Computer Science and Engineering, Sun Yat-sen University, Guangzhou, China; Guangdong Key Laboratory of Information Security Technology, School of Computer Science and Engineering, Sun Yat-sen University, Guangzhou, China; Guangdong Key Laboratory of Information Security Technology, School of Computer Science and Engineering, …	IEEE Transactions on Information Forensics and Security	2021	Image steganography aims to embed secret messages into cover images in an imperceptible manner. While steganalysis tries to identify stegos from covers, which is a special binary classification problem. Recently, some literatures show that the adversarial embedding can mislead the advanced steganalyzers based on convolutional neural network (CNN), and thus enhance the steganography security. Sinc…	10.1109/TIFS.2021.3111748	https://ieeexplore.ieee.org/stamp/stamp.jsp?arnumber=9535158	Steganography;steganalysis;adversarial example;convolutional neural network	IEEE	IEEE Journals
Adaptive Bit Rotation and Inversion Scoring: A Novel Approach to LSB Image Steganography	R. A. Subong; A. C. Fajardo; Y. J. Kim	Graduate Programs Technological Institute of the Philippines, Quezon City, Philippines; School of Engineering and IT Manuel L. Quezon University, Quezon City, Philippines; Department of Computer Engineering, Hanbat National University, Daejeon, Republic of Korea	2018 IEEE 10th International Conference on Humanoid, Nanotechnology, Information Technology,Communication and Control, Environment and Management (HNICEM)	2018	In image steganography, the direct trade-off between the aspects of image's imperceptibility and payload capacity has always been a long-time challenge wherein the improvement of one aspect degrades the other. The more secret data is embedded into an image, the more it begins to look different from the original image. The more the image looks altered, the more it will be suspected of hiding somet…	10.1109/HNICEM.2018.8666228	https://ieeexplore.ieee.org/stamp/stamp.jsp?arnumber=8666228	Bit Rotation and Inversion;Cryptography;Image Steganography;LSB Substitution;spatial Domain	IEEE	IEEE Conferences
Novel and secure encoding and hiding techniques using image steganography: A survey	S. Ashwin; J. Ramesh; S. A. Kumar; K. Gunavathi	Master's Degree in Embedded and Real Time Systems, PSG College KOF Technology, Coimbatore; (Sr. Gr.) Department of ECE, PSG College of Technology, Coimbatore, India; Graphics Hardware Engineer in Intel Technologies, India Pvt. Lte. Bangalore; ECE Department, PSG College of Technology, Coimbatore	2012 International Conference on Emerging Trends in Electrical Engineering and Energy Management (ICETEEEM)	2012	Steganography is the art of passing information in a manner that the very existence of the message is unknown. The goal of steganography is to avoid drawing suspicion to the transmission of a hidden message. If suspicion is raised, then this goal is defeated. It serves as a better way of securing message than cryptography which only conceals the content of the message not the existence of the mes…	10.1109/ICETEEEM.2012.6494463	https://ieeexplore.ieee.org/stamp/stamp.jsp?arnumber=6494463	Image steganography;steganalysis;spatial domain;transform domain;cryptograph;data hiding	IEEE	IEEE Conferences
A study on preprocessing method for steganalysis feature extraction	Jingxin Hong; Jun Hu; Hengwei Zhang	Department of Information Science and Technology, Xiamen University, China; Department of Information Science and Technology, Xiamen University, China; Department of Information Science and Technology, Xiamen University, China	2016 10th IEEE International Conference on Anti-counterfeiting, Security, and Identification (ASID)	2016	The application of image steganography has greatly satisfied the needs of individuals and public security communication. Although steganography technology provides a convenient way to protect personal information exchange, it also becomes an effective tool for criminals. Steganalysis studying is very necessary. The position and capacity of secret information in stego images depend on the sharpnes…	10.1109/ICASID.2016.7873886	https://ieeexplore.ieee.org/stamp/stamp.jsp?arnumber=7873886	steganalysis;pre-processing;feature-extraction;stego-images	IEEE	IEEE Conferences
Evaluation of McCabe's cyclomatic complexity metrics for secured medical image	V. Shanthi; P. Jeevana; G. K. Chaithanya; C. Thirumalai	School of Information Technology and Engineering, VIT University, Vellore, India; M.S. Software Engineering, School of Information Technology and Engineering, VIT University, Vellore, India; School of Information Technology and Engineering, VIT University, Vellore, India; School of Information Technology and Engineering, VIT University, Vellore, India	2017 International Conference on Trends in Electronics and Informatics (ICEI)	2017	Communication plays very important role in this world and Digital communication has grown wildly. Conversations that happen through the internet between the source and destination are not secured always. Security is achieved by covering data within other files. This we call it as Steganography. Digital Steganography is hiding data within data. This process is done by covering a message in a carri…	10.1109/ICOEI.2017.8300886	https://ieeexplore.ieee.org/stamp/stamp.jsp?arnumber=8300886	Steganography;LSB;McCabe's Cyclomatic Complexity	IEEE	IEEE Conferences
Research on Steganalysis of Digital Image Based on Deep Learning	P. Li; Y. Li; H. Wang; C. Liu	BIGC,School of Information Engineering,Beijing,China; BIGC,School of Information Engineering,Beijing,China; BIGC,School of New Media,Beijing,China; BIGC,School of Information Engineering,Beijing,China	2021 4th International Conference on Advanced Electronic Materials, Computers and Software Engineering (AEMCSE)	2021	Steganography is a technique and science of information hiding. Corresponding to the development of image steganography, steganalysis has made substantial progress. In recent years, deep learning is widely used in the fields of computer vision and natural language processing. With people's in-depth understanding of deep learning, convolutional neural network technology has been introduced into th…	10.1109/AEMCSE51986.2021.00114	https://ieeexplore.ieee.org/stamp/stamp.jsp?arnumber=9513018	information hiding;Steganalysis;Convolutional neural network;Deep learning	IEEE	IEEE Conferences
Ensemble Classifiers for Steganalysis of Digital Media	J. Kodovsky; J. Fridrich; V. Holub	Department of Electrical and Computer Engineering, Binghamton University, NY, USA; Department of Electrical and Computer Engineering, Binghamton University, NY, USA; Department of Electrical and Computer Engineering, Binghamton University, NY, USA	IEEE Transactions on Information Forensics and Security	2012	Today, the most accurate steganalysis methods for digital media are built as supervised classifiers on feature vectors extracted from the media. The tool of choice for the machine learning seems to be the support vector machine (SVM). In this paper, we propose an alternative and well-known machine learning tool‚Äîensemble classifiers implemented as random forests‚Äîand argue that they are ideally…	10.1109/TIFS.2011.2175919	https://ieeexplore.ieee.org/stamp/stamp.jsp?arnumber=6081929	Ensemble classification;Fisher Linear Discriminant (FLD);high-dimensional features;random subspaces;scalable machine learning;steganalysis	IEEE	IEEE Journals
Multi-class JPEG Steganalysis using Extreme Learning Machine	V. Bhasin; P. Bedi	Department of Computer Science, University of Delhi, India; Department of Computer Science, University of Delhi, India	2013 International Conference on Advances in Computing, Communications and Informatics (ICACCI)	2013	This paper proposes a novel Multiclass Steganalysis process, for colored JPEG images using Extreme Learning Machine (ELM) as classifier. The feature set used for classification of images consists of 810 features consisting of 405 Markov features and 405 calibrated Markov features. The Markov features are based on Markov random process applied on correlations among JPEG coefficients of the image. …	10.1109/ICACCI.2013.6637480	https://ieeexplore.ieee.org/stamp/stamp.jsp?arnumber=6637480	Multi-class Steganalysis;ELM;Calibration;Markov Random Process;JPEG images	IEEE	IEEE Conferences
Large-Scale JPEG Image Steganalysis Using Hybrid Deep-Learning Framework	J. Zeng; S. Tan; B. Li; J. Huang	College of Information Engineering, Shenzhen University, Shenzhen, China; Shenzhen Key Laboratory of Media Security, Guangdong Key Laboratory of Intelligent Information Processing, Shenzhen, China; College of Information Engineering, Shenzhen University, Shenzhen, China; College of Information Engineering, Shenzhen University, Shenzhen, China	IEEE Transactions on Information Forensics and Security	2018	Adoption of deep learning in image steganalysis is still in its initial stage. In this paper, we propose a generic hybrid deep-learning framework for JPEG steganalysis incorporating the domain knowledge behind rich steganalytic models. Our proposed framework involves two main stages. The first stage is hand-crafted, corresponding to the convolution phase and the quantization and truncation phase …	10.1109/TIFS.2017.2779446	https://ieeexplore.ieee.org/stamp/stamp.jsp?arnumber=8125774	Hybrid deep-learning framework;CNN network;steganalysis;steganography	IEEE	IEEE Journals
Content-dependent feature selection for block-based image steganalysis	S. Cho; M. Gawecki; C. -. J. Kuo	Ming Hsieh Department of Electrical Engineering, University of Southern California, Los Angeles, 90089, USA; Ming Hsieh Department of Electrical Engineering, University of Southern California, Los Angeles, 90089, USA; Ming Hsieh Department of Electrical Engineering, University of Southern California, Los Angeles, 90089, USA	2012 IEEE International Symposium on Circuits and Systems (ISCAS)	2012	Block-based image steganalysis, which conducts steganalysis on smaller homogenous blocks of a given test image, was proposed to improve the performance of steganalysis. However, the computational complexity of block-based image steganalysis is high when the feature size is large. To reduce the complexity, we develop a content-dependent feature selection scheme for a binary classifier. The main id…	10.1109/ISCAS.2012.6271510	https://ieeexplore.ieee.org/stamp/stamp.jsp?arnumber=6271510	feature selection;steganalysis;steganography;block-based image steganalysis;feature discriminatory power;distance measures	IEEE	IEEE Conferences
An Intriguing Struggle of CNNs in JPEG Steganalysis and the OneHot Solution	Y. Yousfi; J. Fridrich	Thomas J. Watson School of Engineering and Applied Science, Department of Electrical and Computer Engineering, Binghamton University, Binghamton, NY, USA; Thomas J. Watson School of Engineering and Applied Science, Department of Electrical and Computer Engineering, Binghamton University, Binghamton, NY, USA	IEEE Signal Processing Letters	2020	Deep convolutional neural networks (CNNs) have become the tool of choice for steganalysis because they outperform older feature-based detectors by a large margin. However, recent work points at cases where feature-based detectors perform better than CNNs due to their failure to compute simple statistics of DCT coefficients. We introduce a shallow ‚ÄúOneHot‚Äù CNN, which encodes DCT coefficients u…	10.1109/LSP.2020.2993959	https://ieeexplore.ieee.org/stamp/stamp.jsp?arnumber=9091221	Steganography;steganalysis;convolutional neural networks;deep learning	IEEE	IEEE Journals
Image Pre-classification to improve accuracy of universal steganalysis	W. Li; T. Zhang; G. Hu; K. Xie	Zhengzhou Information Science and Technology Institute, Zhengzhou, Henan Province, China; Zhengzhou Information Science and Technology Institute, Zhengzhou, Henan Province, China; Zhengzhou Information Science and Technology Institute, Zhengzhou, Henan Province, China; Zhengzhou Information Science and Technology Institute, Zhengzhou, Henan Province, China	2014 IEEE 5th International Conference on Software Engineering and Service Science	2014	Most existing image universal steganalysis methods did not consider the impact of the differences in statistical properties among different images. This paper presents a method to improve the accuracy of JPEG universal steganalysis using image pre-classification. In the training phase, the training images are categorized into k clusters using K-means clustering according to the clustering feature…	10.1109/ICSESS.2014.6933583	https://ieeexplore.ieee.org/stamp/stamp.jsp?arnumber=6933583	steganography;steganalysis;K-means clustering;co-occurrence matrix	IEEE	IEEE Conferences
Improving spatial image adaptive steganalysis incorporating the embedding impact on the feature	C. Xia; Q. Guan; X. Zhao; J. Dong; Z. Xu	State Key Laboratory of Information Security, Institute of Information Engineering, Chinese Academy of Sciences, Beijing 100093, China; State Key Laboratory of Information Security, Institute of Information Engineering, Chinese Academy of Sciences, Beijing 100093, China; State Key Laboratory of Information Security, Institute of Information Engineering, Chinese Academy of Sciences, Beijing 100093…	2017 IEEE International Conference on Image Processing (ICIP)	2017	Recently, in order to attack the adaptive steganograhpy more accurately, steganalysis features are associated with the content adaptivity. The adaptive œÉ version of the steganalysis features incorporates the impact of embedding on the residual to improve the detection. However, this method does not consider whether the embedding impact brings the change on the feature (histogram in the PSRM) whi…	10.1109/ICIP.2017.8296334	https://ieeexplore.ieee.org/stamp/stamp.jsp?arnumber=8296334	Adaptive steganalysis;adaptive steganography;detection;distinguishable L1 distortion	IEEE	IEEE Conferences
Embedding Probability Guided Network for Image Steganalysis	Q. Li; G. Feng; Y. Ren; X. Zhang	School of Communication and Information Engineering, Shanghai University, Shanghai, China; School of Communication and Information Engineering, Shanghai University, Shanghai, China; School of Communication and Information Engineering, Shanghai University, Shanghai, China; School of Communication and Information Engineering, Shanghai University, Shanghai, China	IEEE Signal Processing Letters	2021	Content-adaptive steganography embeds information into the cover image adaptively under the guidance of embedding probabilities (also known as selection channel) of the image elements, which can also be obtained by the steganalyzer. Therefore, some adaptive steganalysis schemes with selection channel have been proposed to detect content-adaptive steganography. Existing selection-channel-aware CNN…	10.1109/LSP.2021.3083546	https://ieeexplore.ieee.org/stamp/stamp.jsp?arnumber=9440817	Convolutional neural network;embedding probability;selection channel;image steganalysis	IEEE	IEEE Journals
Evolving distortion function by exploiting the differences among comparable adaptive steganography	W. Zhou; W. Zhang; N. Yu	CAS Key Laboratory of Electro-magnetic Space Information, University of Science and Technology of China, Hefei, China; CAS Key Laboratory of Electro-magnetic Space Information, University of Science and Technology of China, Hefei, China; CAS Key Laboratory of Electro-magnetic Space Information, University of Science and Technology of China, Hefei, China	2016 12th International Conference on Natural Computation, Fuzzy Systems and Knowledge Discovery (ICNC-FSKD)	2016	So far, the most effective model for adaptive steganography is to minimize a well-defined distortion function, in which the distortion function determines the modification probability (MP) of each pixel. We found that the MPs of some pixels calculated by a group of steganographic methods may be very different even though these methods have close performances in resisting the detection of steganal…	10.1109/FSKD.2016.7603534	https://ieeexplore.ieee.org/stamp/stamp.jsp?arnumber=7603534	Steganography;evolutionary;distortion function;controversial pixels;modification probability;steganalysis	IEEE	IEEE Conferences
Steganography in social networks	I. Nechta	Siberian State University of Telecommunications and Information Sciences, Novosibirsk, Russia	2017 Siberian Symposium on Data Science and Engineering (SSDSE)	2017	In this paper we propose a new method for hidden messages transmission in social networks, on the example of the network ‚ÄúVkontakte‚Äù. It was proposed to use a graph structure of user's friends to embed a secret message. It was tested for robustness of this method to a statistical stegoanalysis. It was shown the necessity of adding redundancy to secret messages for preventing successful stegan…	10.1109/SSDSE.2017.8071959	https://ieeexplore.ieee.org/stamp/stamp.jsp?arnumber=8071959	steganography;social net-work;data hiding;secret message	IEEE	IEEE Conferences
Blind steganography based on 2D Haar transform	G. Bug√°r; V. B√°noci; M. Broda; D. Levick√Ω; E. Mik√≥	Dept. of Electronics and Multimedia Communications, Faculty of Electrical Engineering and Informatics, Technical University of Ko≈°ice, Letn√° 9, 042 00 Ko≈°ice, Slovak Republic; Dept. of Electronics and Multimedia Communications, Faculty of Electrical Engineering and Informatics, Technical University of Ko≈°ice, Letn√° 9, 042 00 Ko≈°ice, Slovak Republic; Dept. of Electronics and Multimedia Commu…	Proceedings ELMAR-2013	2013	We propose and analyze experimentally a blind steganography method based on specific attributes of two dimensional discrete wavelet transform set by Haar mother wavelet. Steganography is the science that deals with hiding a secret message in unsuspicious cover media. The most recent steganographic techniques tend to hide a secret message in digital images. The blind steganography methods do not r…		https://ieeexplore.ieee.org/stamp/stamp.jsp?arnumber=6658312	steganography;Huffman coding;Haar transform;message hiding;blind steganography	IEEE	IEEE Conferences
Multi-keywords carrier-free text steganography based on part of speech tagging	Y. Liu; J. Wu; G. Xin	College of Computer Science and Electronic Engineering, Hunan University, Changsha, China; College of Computer Science and Electronic Engineering, Hunan University, Changsha, China; College of Management and Information Engineering, Hunan University of Chinese Medicine, 410208 Changsha, China	2017 13th International Conference on Natural Computation, Fuzzy Systems and Knowledge Discovery (ICNC-FSKD)	2017	Steganography has attracted more and more attentions in protecting information security. Previous studies achieved by modifying the carriers can't effectively resist the steganalysis methods and attacks. To address this problem, by combining big data with steganography, a novel multi-keywords carrier-free text steganography method based on part of speech tagging is proposed in this paper. In our …	10.1109/FSKD.2017.8393096	https://ieeexplore.ieee.org/stamp/stamp.jsp?arnumber=8393096	big data;steganography;carrier-free text steganography;multi-keywords;POS tagging	IEEE	IEEE Conferences
A Novel Multiplicative Steganography Technique in Contourlet Domain	F. Saleh; M. Amirmazlaghani	M. S. Student Computer Engineering Department, Amirkabir University of Technology, Tehran, Iran; Faculty Member Computer Engineering Department, Amirkabir University of Technology, Tehran, Iran	2017 14th International ISC (Iranian Society of Cryptology) Conference on Information Security and Cryptology (ISCISC)	2017	Steganography is the art of communicating secret data in an appropriate cover multimedia. In this paper, we propose a novel multiplicative image steganography technique which aims to embed secret data in a cover image without making any explicit alteration. In order to do so, we decompose image using contourlet transform and divide high frequency subbands into blocks of coefficients. Then, we emb…	10.1109/ISCISC.2017.8488376	https://ieeexplore.ieee.org/stamp/stamp.jsp?arnumber=8488376	Steganography;Contourlet Transform;Steganalysis	IEEE	IEEE Conferences
Universal Steganography Detector Based on an Artificial Immune System for JPEG Images	J. De Jes√∫s Serrano P√©rez; M. S. Rosales; N. Cruz-Cort√©s	Centro de Investigaciun en Computaciun, Inst. Politec. Nac. Mexico City, Mexico City, Mexico; Centro de Investigaciun en Computaciun, Inst. Politec. Nac. Mexico City, Mexico City, Mexico; Centro de Investigaciun en Computaciun, Inst. Politec. Nac. Mexico City, Mexico City, Mexico	2016 IEEE Trustcom/BigDataSE/ISPA	2016	Steganography is a hiding information technique heavily used nowadays. Though initially it was used to establish hidden communication channels, modern steganography has been found useful to hide code inside multimedia objects, mostly images. Its goal is to infiltrate malware into organizations or personal devices. This kind of malware is called stegomalware. As countermeasure, modern steganalysis…	10.1109/TrustCom.2016.0290	https://ieeexplore.ieee.org/stamp/stamp.jsp?arnumber=7847173	Steganography;Steganalysis;Haar Wavelets;Image Analysis;Artificial Immune Systems	IEEE	IEEE Conferences
Fast and Secure Steganography Based on J-UNIWARD	A. Su; S. Ma; X. Zhao	State Key Laboratory of Information Security, Institute of Information Engineering, Chinese Academy of Sciences, Beijing, China; State Key Laboratory of Information Security, Institute of Information Engineering, Chinese Academy of Sciences, Beijing, China; State Key Laboratory of Information Security, Institute of Information Engineering, Chinese Academy of Sciences, Beijing, China	IEEE Signal Processing Letters	2020	Adaptive steganography based on minimizing additive distortion model with Syndrome-Trellis Codes (STCs) is considered as a state-of-the-art technique of covert communication. However, the running time on mobile phone with large size image is not acceptable. The current approach only accelerates STCs embedding. J-UNIWARD, as one of the most secure distortion function, its calculation time is ten t…	10.1109/LSP.2020.2964485	https://ieeexplore.ieee.org/stamp/stamp.jsp?arnumber=8950364	Fast;steganography;steganalysis;JPEG	IEEE	IEEE Journals
Least significant bit matching steganalysis based on feature analysis	L. K. Vashishtha; T. Dutta; A. Sur	Department of Computer Science and Engineering, Indian Institute of Technology Guwahati, India; Department of Computer Science and Engineering, Indian Institute of Technology Guwahati, India; Department of Computer Science and Engineering, Indian Institute of Technology Guwahati, India	2013 National Conference on Communications (NCC)	2013	Steganography is a science of hiding messages into multimedia documents. In steganography, there is a technique in which the least significant bit is modified to hide the secret message, known as the least significant bit (LSB) steganography. Several steganalyzers are developed to detect least significant bit (LSB) matching steganography. Least significant bit matching images are still not well d…	10.1109/NCC.2013.6488010	https://ieeexplore.ieee.org/stamp/stamp.jsp?arnumber=6488010	Least significant bit (LSB) matching;median filter;wiener filter;steganalysis;feature set;steganography;histogram	IEEE	IEEE Conferences
Video Steganalysis Exploiting Motion Vector Reversion-Based Features	Y. Cao; X. Zhao; D. Feng	State Key Laboratory of Information Security, Institute of Software, Chinese Academy of Sciences, Beijing, P.R. China; State Key Laboratory of Information Security, Institute of Software, Chinese Academy of Sciences, Beijing, P.R. China; State Key Laboratory of Information Security, Institute of Software, Chinese Academy of Sciences, Beijing, P.R. China	IEEE Signal Processing Letters	2012	Unlike traditional image or video steganography in spatial/transform domain, motion vector (MV)-based methods target the internal dynamics of video compression and embed messages while performing motion estimation. However, we have noticed that some existing methods adopt nonoptimal selection rules and modify MVs in somewhat arbitrary manners which violate the encoding principles a lot. Aiming at…	10.1109/LSP.2011.2176116	https://ieeexplore.ieee.org/stamp/stamp.jsp?arnumber=6081898	Calibration;motion vector;MPEG;steganalysis;video	IEEE	IEEE Journals
Information Security Using Image Steganography Based on Generative Adversarial Networks	S. Thenmozhi; S. H C; R. Jothilakshmi	Dayananda Sagar College of Engineering,Dept. of ECE,Bangalore,India; Dayananda Sagar College of Engineering,Dept. of ECE,Bangalore,India; RMD College of Engineering,Dept of IT,Chennai,India	2021 Third International Conference on Inventive Research in Computing Applications (ICIRCA)	2021	Nowadays in the field of covert communication image steganographic algorithms had become one of the most common methodology and these algorithms are used to hide the secret information such as audio, video and image files in rich textured regions to decrease the chance of being identified. In Recent times i.e., from the year 2014 the generative adversarial networks i.e., GAN's had become the most…	10.1109/ICIRCA51532.2021.9544903	https://ieeexplore.ieee.org/stamp/stamp.jsp?arnumber=9544903	Covert Communication;Steganography;Secret Information;Embedding;Steganalysis;GAN;foreground object region	IEEE	IEEE Conferences
Applications of Explicit Non-Linear Feature Maps in Steganalysis	M. Boroumand; J. Fridrich	Department of Electrical and Computer Engineering, Binghamton University, Binghamton, NY, USA; Department of Electrical and Computer Engineering, Binghamton University, Binghamton, NY, USA	IEEE Transactions on Information Forensics and Security	2018	Currently, the most popular detectors of content-adaptive image steganography are built using machine learning with images represented with rich features. Such high-dimensional descriptors, however, prevent utilization of more complex and potentially more accurate machine learning paradigms, such as kernelized support vector machines, due to infeasibly expensive training. In this paper, we demons…	10.1109/TIFS.2017.2766580	https://ieeexplore.ieee.org/stamp/stamp.jsp?arnumber=8082553	Steganalysis;adaptive steganography;explicit transformation;Nystr√∂m approximation;support vector machine	IEEE	IEEE Journals
Rich model for Steganalysis of color images	M. Goljan; J. Fridrich; R. Cogranne	Department of ECE Binghamton University, Binghamton, NY; Department of ECE Binghamton University, Binghamton, NY; ICD - ROSAS - LM2S Troyes University of Technology, France	2014 IEEE International Workshop on Information Forensics and Security (WIFS)	2014	In this paper, we propose an extension of the spatial rich model for steganalysis of color images. The additional features are formed by three-dimensional co-occurrences of residuals computed from all three color channels and their role is to capture dependencies across color channels. These CRMQ1 (color rich model) features are extremely powerful for detection of steganography in images that exh…	10.1109/WIFS.2014.7084325	https://ieeexplore.ieee.org/stamp/stamp.jsp?arnumber=7084325	Steganalysis;steganography;color;rich models;security	IEEE	IEEE Conferences
Investigation on Cost Assignment in Spatial Image Steganography	B. Li; S. Tan; M. Wang; J. Huang	College of Information Engineering, Shenzhen University, Shenzhen, China; College of Computer Science and Software Engineering, Shenzhen University, Shenzhen, China; College of Information Engineering, Shenzhen University, Shenzhen, China; College of Information Engineering, Shenzhen University, Shenzhen, China	IEEE Transactions on Information Forensics and Security	2014	Relating the embedding cost in a distortion function to statistical detectability is an open vital problem in modern steganography. In this paper, we take one step forward by formulating the process of cost assignment into two phases: 1) determining a priority profile and 2) specifying a cost-value distribution. We analytically show that the cost-value distribution determines the change rate of c…	10.1109/TIFS.2014.2326954	https://ieeexplore.ieee.org/stamp/stamp.jsp?arnumber=6822611	Cost-value distribution;distortion function;priority profile;steganalysis;steganography	IEEE	IEEE Journals
An information hiding system using 16*16 quantization table	M. Kulkarni	Department of Information Technology, PadmabhushanVasantdadaPatilPratishtan's College of Engineering, Sion, Mumbai, India	2014 International Conference on Advances in Communication and Computing Technologies (ICACACT 2014)	2014	Steganography is used to establish secure communication between two parties. Steganalysis, the detection of steganography by third party is relatively young discipline. The art and science of steganalysis, is intended to detect hidden information, estimation of hidden message length, and its extraction. Steganalysis has recently received a great deal of attention both from law enforcement and the…	10.1109/EIC.2015.7230740	https://ieeexplore.ieee.org/stamp/stamp.jsp?arnumber=7230740	Information Hiding;Steganograpgy;Steganalysis;F5;JHRF	IEEE	IEEE Conferences
Decomposing Joint Distortion for Adaptive Steganography	W. Zhang; Z. Zhang; L. Zhang; H. Li; N. Yu	Chinese Academy of Sciences Key Laboratory of Electromagnetic Space Information, University of Science and Technology of China, Hefei, China; Chinese Academy of Sciences Key Laboratory of Electromagnetic Space Information, University of Science and Technology of China, Hefei, China; Chinese Academy of Sciences Key Laboratory of Electromagnetic Space Information, University of Science and Technolo…	IEEE Transactions on Circuits and Systems for Video Technology	2017	Recent advances on adaptive steganography imply that the security of steganography can be improved by exploiting the mutual impact of modifications between adjacent cover elements, such as pixels of images, which is called a nonadditive distortion model. In this paper, we propose a framework for nonadditive distortion steganography by defining joint distortion on pixel blocks. To reduce the compl…	10.1109/TCSVT.2016.2587388	https://ieeexplore.ieee.org/stamp/stamp.jsp?arnumber=7505924	Covert communication;joint distortion;nonadditive distortion;steganography	IEEE	IEEE Journals
Data hiding in still images based on blind algorithm of steganography	G. Bug√°r; V. B√°noci; M. Broda; D. Levick√Ω; D. Dup√°k	Dept. of Electronics and Multimedia Communications, Faculty of Electrical Engineering and Informatics, Technical University of Ko≈°ice, Letn√° 9, 042 00, Slovak Republic; Dept. of Electronics and Multimedia Communications, Faculty of Electrical Engineering and Informatics, Technical University of Ko≈°ice, Letn√° 9, 042 00, Slovak Republic; Dept. of Electronics and Multimedia Communications, Facul…	2014 24th International Conference Radioelektronika	2014	Steganography is the science of hiding secret information in another unsuspicious data. Generally, a steganographic secret message could be a widely useful multimedia: as a picture, an audio file, a video file or a message in clear text - the covertext. The most recent steganography techniques tend to hide a secret message in digital images. We propose and analyze experimentally a blind steganogr…	10.1109/Radioelek.2014.6828423	https://ieeexplore.ieee.org/stamp/stamp.jsp?arnumber=6828423	steganography;DWT;message hiding	IEEE	IEEE Conferences
DeepKeyStego: Protecting Communication by Key-Dependent Steganography with Deep Networks	Z. Li; G. Han; S. Guo; C. Hu	Shandong University; Shandong University; Shandong University; Shandong University	2019 IEEE 21st International Conference on High Performance Computing and Communications; IEEE 17th International Conference on Smart City; IEEE 5th International Conference on Data Science and Systems (HPCC/SmartCity/DSS)	2019	Hiding both the presence and the content of secret information against eavesdropping over public communication channels is crucial for protecting privacy sensitive communication. Steganography is the art of hiding confidential information into normal carriers. Images are the most widely used containers for steganography. However, most of the current popular image steganographic schemes are design…	10.1109/HPCC/SmartCity/DSS.2019.00267	https://ieeexplore.ieee.org/stamp/stamp.jsp?arnumber=8855704	steganography;adversarial training;symmetric;asymmetric	IEEE	IEEE Conferences
Efficient Steganography in JPEG Images by Minimizing Performance of Optimal Detector	R. Cogranne; Q. Giboulot; P. Bas	LIST3N Lab., Troyes University of Technology, France. (e-mail: remi.cogranne@utt.fr); LIST3N Lab., Troyes University of Technology, France.; Univ. Lille, CNRS, Centrale Lille, UMR 9189 CRIStAL, F-59000 Lille, France.	IEEE Transactions on Information Forensics and Security	2021	Since the introduction of adaptive steganography, most of the recent research works seek at designing cost functions that are evaluated against steganalysis methods. While those approaches have been successful, they rely on intuitive principles and ad-hoc costs associated with each pixel or Discrete Cosine Transform (DCT) coefficient. Beyond the empirical assessments, the insights one can get fro…	10.1109/TIFS.2021.3111713	https://ieeexplore.ieee.org/stamp/stamp.jsp?arnumber=9534894	Steganography;Steganalysis;JPEG images;Hypothesis testing;Statistical modeling	IEEE	IEEE Early Access Articles
A Multiple-Format Steganography Algorithm for Color Images	A. S. Ansari; M. S. Mohammadi; M. T. Parvez	Department of Information Technology, College of Computer and Information Sciences, Majmaah University, Al Majma‚Äôah, Saudi Arabia; Department of Information Technology, College of Computer, Qassim University, Buraidah, Saudi Arabia; Department of Computer Engineering, College of Computer, Qassim University, Buraidah, Saudi Arabia	IEEE Access	2020	This paper presents an image Steganography algorithm that can work for cover images of multiple formats. Having a single algorithm for multiple image types provides several advantages. For example, we can apply uniform security policies across all image formats, we can adaptively select the most suitable cover image based on data length, network bandwidth and allowable distortions, etc. We presen…	10.1109/ACCESS.2020.2991130	https://ieeexplore.ieee.org/stamp/stamp.jsp?arnumber=9081975	Data embedding;data hiding;image steganography;JPEG steganography	IEEE	IEEE Journals
An adaptive detecting strategy against motion vector-based steganography	P. Wang; Y. Cao; X. Zhao; H. Yu	State Key Laboratory of Information Security, Institute of Information Engineering, Chinese Academy of Sciences, Beijing 100093, China; State Key Laboratory of Information Security, Institute of Information Engineering, Chinese Academy of Sciences, Beijing 100093, China; State Key Laboratory of Information Security, Institute of Information Engineering, Chinese Academy of Sciences, Beijing 100093…	2015 IEEE International Conference on Multimedia and Expo (ICME)	2015	The goal of this paper is to improve the performance of the current video steganalysis in detecting motion vector (MV)-based steganography. It is noticed that many MV-based approaches embed secret bits in content adaptive manners. Typically, the modifications are applied only to qualified MVs, which implies that the number of modified MVs varies among frames after embedding. On the other hand, ne…	10.1109/ICME.2015.7177410	https://ieeexplore.ieee.org/stamp/stamp.jsp?arnumber=7177410	Steganalysis;adaptive;motion vector;MPEG;video	IEEE	IEEE Conferences
Feature Selection for Image Steganalysis Using Binary Bat Algorithm	F. Liu; X. Yan; Y. Lu	College of Electronic Engineering, National University of Defense Technology, Hefei, China; College of Electronic Engineering, National University of Defense Technology, Hefei, China; College of Electronic Engineering, National University of Defense Technology, Hefei, China	IEEE Access	2020	Steganography is to hide secret information in a normal cover, so that the secret information cannot be detected. With the rapid development of steganography, it's more and more difficult to detect. Steganalysis is the counter of steganography. In order to improve the detection effect, more complex high-dimensional features are proposed for steganalysis. However, this also creates huge redundancy…	10.1109/ACCESS.2019.2963084	https://ieeexplore.ieee.org/stamp/stamp.jsp?arnumber=8945315	Image steganalysis;feature selection;binary bat algorithm;swarm intelligence	IEEE	IEEE Journals
Color Image Stegananalysis Using Correlations between RGB Channels	H. Abdulrahman; M. Chaumont; P. Montesinos; B. Magnier	LIRMM, Montpellier Univ., Montpellier, France; NA; NA; NA	2015 10th International Conference on Availability, Reliability and Security	2015	Digital images, especially color images, are very widely used, as well as traded via Internet, e-mail and posting on websites. Images have a large size which allows embedding secret messages of large size, so they are a good medium for digital steganography. The main goal of steganalysis is to detect the presence of hidden messages in digital media. In this paper, we propose a steganalysis method…	10.1109/ARES.2015.44	https://ieeexplore.ieee.org/stamp/stamp.jsp?arnumber=7299950	Steganalysis;color spatial rich model;channel correlation;co-occurrences;ensemble classifiers	IEEE	IEEE Conferences
GBRAS-Net: A Convolutional Neural Network Architecture for Spatial Image Steganalysis	T. -S. Reinel; A. -A. H. Brayan; B. -O. M. Alejandro; M. -R. Alejandro; A. -G. Daniel; A. -G. J. Alejandro; B. -J. A. Buenaventura; O. -A. Simon; I. Gustavo; R. -P. Ra√∫l	Department of Electronics and Industrial Automation, Universidad Auton√≥ma de Manizales, Manizales, Colombia; Department of Electronics and Industrial Automation, Universidad Auton√≥ma de Manizales, Manizales, Colombia; Department of Electronics and Industrial Automation, Universidad Auton√≥ma de Manizales, Manizales, Colombia; Department of Electronics and Industrial Automation, Universidad Auto…	IEEE Access	2021	Advances in Deep Learning (DL) have provided alternative approaches to various complex problems, including the domain of spatial image steganalysis using Convolutional Neural Networks (CNN). Several CNN architectures have been developed in recent years, which have improved the detection accuracy of steganographic images. This work presents a novel CNN architecture which involves a preprocessing s…	10.1109/ACCESS.2021.3052494	https://ieeexplore.ieee.org/stamp/stamp.jsp?arnumber=9328287	Convolutional neural network;deep learning;GBRAS-Net;steganalysis;steganography	IEEE	IEEE Journals
Multi-Layer Architecture for Efficient Steganalysis of UnderMp3Cover in Multi-Encoder Scenario	H. Ghasemzadeh	Department of Communicative Sciences and Disorders, Michigan State University, East Lansing, MI, USA	IEEE Transactions on Information Forensics and Security	2019	Mp3 is a very popular audio format and hence it can be a good host for carrying hidden messages. Therefore, different steganography methods have been proposed for mp3 hosts, but current literature has only focused on steganalysis of mp3stego. In this paper, we mention some of the limitations of mp3stego and argue that UnderMp3Cover (Ump3c) does not have those limitations. Ump3c makes subtle chang…	10.1109/TIFS.2018.2847678	https://ieeexplore.ieee.org/stamp/stamp.jsp?arnumber=8386802	Calibration;encoder classification;Mp3;steganalysis;steganography;undermp3cover	IEEE	IEEE Journals
An Autoregressive Time Delay Neural Network for speech steganalysis	S. Rekik; S. Selouani; D. Guerchi; H. Hamam	Universit√© de Bretagne, Occidentale, Brest, 29200, France; University of Moncton, 218, Bvd. J-D. Gauthier, E8S 1P6 Shippagan, Canada; Canadian University of Dubai, Sheikh Zayed Road, P.O.BOX 11778, Dubai, UAE; University of Moncton, Campus d'Edmundston, Canada E3V 2S8	2012 11th International Conference on Information Science, Signal Processing and their Applications (ISSPA)	2012	Hiding a secret message in speech signal, called steganography, is used to provide secure communication. The detection of hidden information in the transmitted message called steganalysis. The purpose of steganalysis is to identify the presence of embedded information, and does not actually attempt to extract or decode the hidden data. An automated method is required for detecting the existence o…	10.1109/ISSPA.2012.6310612	https://ieeexplore.ieee.org/stamp/stamp.jsp?arnumber=6310612	Steganalysis;Autoregressive Time Delay Neural Network;Data Hiding;Speech Steganography	IEEE	IEEE Conferences
A New Design Method about the Universal Steganalysis Classifier in Digital Image	Y. Tan; Y. Luo; W. He; Y. Xiong; X. Chen	GuiZhou University of Commerce,School of Computing and Information Engineering,Guiyang,China,550014; GuiZhou University of Commerce,School of Computing and Information Engineering,Guiyang,China,550014; GuiZhou University of Commerce,School of Computing and Information Engineering,Guiyang,China,550014; GuiZhou University of Commerce,School of Computing and Information Engineering,Guiyang,China,550…	2020 2nd International Conference on Machine Learning, Big Data and Business Intelligence (MLBDBI)	2020	Based on a variety of commonly used steganographic algorithms in the spatial domain of digital images, a new design method is proposed for the universal steganalysis classifier. The main idea is that we use steganalysis to extract features from the cover image set and their corresponding steganographic image set for a certain kind of steganographic algorithm, and those features are used for train…	10.1109/MLBDBI51377.2020.00094	https://ieeexplore.ieee.org/stamp/stamp.jsp?arnumber=9360948	Steganographic algorithms;steganalysis;universal steganalysis classifier	IEEE	IEEE Conferences
Deep Learning-based Quantitative Steganalysis to Detect Motion Vector Embedding of HEVC Videos	X. Huang; Y. Hu; Y. Wang; B. Liu; S. Liu	South China University of Technology,School of Electronic and Information Engineering,Guangzhou,China; South China University of Technology,School of Electronic and Information Engineering,Guangzhou,China; Sino-Singapore International Joint Research Institute,Guangzhou,China; South China University of Technology,School of Electronic and Information Engineering,Guangzhou,China; South China Univers…	2020 IEEE Fifth International Conference on Data Science in Cyberspace (DSC)	2020	Generally, the purpose of a steganalysis algorithm is to establish the presence of secret messages in the stego data. However, quantitative steganalyzers can reveal more information about the secret communication by estimating the exact volume of embedded messages. Quantitative steganalysis is a crucial step for breaking secret codes in many practical scenarios. This work concerns about the quant…	10.1109/DSC50466.2020.00030	https://ieeexplore.ieee.org/stamp/stamp.jsp?arnumber=9172420	video quantitative steganalysis;deep neural network;motion vector;input data matrix;embedding rate estimation	IEEE	IEEE Conferences
A Combination of Active and Passive Video Steganalysis to Fight Sensitive Data Exfiltration through Online Video	C. Francis-Christie; D. Lo	Dept. of Comput. Sci., Kennesaw State Univ., Marietta, GA, USA; Dept. of Comput. Sci., Kennesaw State Univ., Marietta, GA, USA	2016 IEEE 40th Annual Computer Software and Applications Conference (COMPSAC)	2016	Video Steganalysis is the forensic study of dealing with steganography within a video after a video has been modified by a steganographer. Stego-videos have been used by hackers to exfiltrate data silently out of corporate networks through services such as YouTube and Vimeo. Legal consequences of exfiltration can lead to loss of data confidentiality from within a network and millions of dollars l…	10.1109/COMPSAC.2016.222	https://ieeexplore.ieee.org/stamp/stamp.jsp?arnumber=7552238	component; Steganalysis;Digital Video;Forensics;Exfiltration;Covert Channels	IEEE	IEEE Conferences
A Youthful Procedure for Spatial Domain Steganography	S. A. Raj; T. Soumya	Dept. of Comput. Sci., Coll. of Eng., Kollam, India; Dept. of Comput. Sci., Coll. of Eng., Kollam, India	2013 Third International Conference on Advances in Computing and Communications	2013	This paper presents a new method for hiding text message in digital images. In this technique nine bits of message can be hidden in a single pixel. A true image is composed of three elements, R, G and B components. In each component three bits of message can be hidden. Here the message is not only embedded in the least significant bit (LSB), but also the second LSB, third LSB and the fourth LSB a…	10.1109/ICACC.2013.63	https://ieeexplore.ieee.org/stamp/stamp.jsp?arnumber=6686393	hiding text;nine bits;bit planes;embedding capacity;steganalysis;LSB-matching	IEEE	IEEE Conferences
Steganalysis Over Large-Scale Social Networks With High-Order Joint Features and Clustering Ensembles	F. Li; K. Wu; J. Lei; M. Wen; Z. Bi; C. Gu	College of Computer Science and Technology, Shanghai University of Electric Power, Shanghai, China; College of Computer Science and Technology, Shanghai University of Electric Power, Shanghai, China; College of Computer Science and Technology, Shanghai University of Electric Power, Shanghai, China; College of Computer Science and Technology, Shanghai University of Electric Power, Shanghai, China;…	IEEE Transactions on Information Forensics and Security	2016	This paper tackles a recent challenge in identifying culprit actors, who try to hide confidential payload with steganography, among many innocent actors in social media networks. The problem is called steganographer detection problem and is significantly different from the traditional stego detection problem that classifies an individual object as a cover or a stego. To solve the steganographer d…	10.1109/TIFS.2015.2496910	https://ieeexplore.ieee.org/stamp/stamp.jsp?arnumber=7314932	Steganalysis;Social networks;JPEG image;High-order joint features;Clustering ensembles;Steganalysis;social networks;JPEG image;high-order joint features;clustering ensembles	IEEE	IEEE Journals
Speech steganalysis using evolutionary restricted Boltzmann machines	C. Paulin; S. Selouani; √â. Hervet	Universit√© de Moncton, Campus de Shippagan, LARIHS Laboratory, New Brunswick, Canada; Universit√© de Moncton, Campus de Shippagan, LARIHS Laboratory, New Brunswick, Canada; Universit√© de Moncton, Campus de Moncton, D√©partement d'informatique, New Brunswick, Canada	2016 IEEE Congress on Evolutionary Computation (CEC)	2016	This paper presents a new method to train Restricted Boltzmann Machines (RBMs) using Evolutionary Algorithms (EAs), where RBMs are used in the first step of a steganalysis tool for speech/audio files. The following EAs have been tested: Particle Swarm Optimization (PSO), Genetic Algorithm (GA), Artificial Bees Colony (ABC) and Cat Swarm Optimization (CSO). Our method has been tested with three st…	10.1109/CEC.2016.7744409	https://ieeexplore.ieee.org/stamp/stamp.jsp?arnumber=7744409	Deep Belief Network;Restricted Boltzmann Machines;Evolutionary Algorithms;Particle Swarm Optimization;Artificial Bees Colony;Cat Swarm Optimization;Genetic Algorithm;Steganography;Steganalysis	IEEE	IEEE Conferences
Discrete Wavelet Transform based steganography for transmitting images	T. Narasimmalou; R. Allen Joseph.	Department of Electronics and Communication, Dr. Pauls Engineering College, Villupuram, India; Department of Electronics and Communication, Dr. Pauls Engineering College, Villupuram, India	IEEE-International Conference On Advances In Engineering, Science And Management (ICAESM -2012)	2012	The art of passing information in a manner that the very existence of the message is unknown is known as steganography. The detection of stegano-graphically encoded packages is called steganalysis. In this paper a novel steganographic technique using Discrete Wavelet Transform (DWT) for transmitting pictures is proposed. Two different techniques are proposed one using three level wavelet decompos…		https://ieeexplore.ieee.org/stamp/stamp.jsp?arnumber=6216032	Discrete wavelet transform;Peak signal noise ratio;Steganalysis;Steganography	IEEE	IEEE Conferences
Image Steganography Based on Iterative Adversarial Perturbations Onto a Synchronized-Directions Sub-Image	X. Qin; S. Tan; W. Tang; B. Li; J. Huang	Shenzhen University,College of Information Engineering,Guangdong Key Laboratory of Intelligent Information Processing and Shenzhen Key Laboratory of Media Security,Shenzhen,China,518060; Shenzhen University,College of Computer and Software Engineering,Shenzhen,China,518060; Guangzhou University,Institute of Artificial Intelligence and Blockchain,Guangdong,China,510006; Shenzhen University,College…	ICASSP 2021 - 2021 IEEE International Conference on Acoustics, Speech and Signal Processing (ICASSP)	2021	Nowadays a steganography has to face challenges to both feature-based staganalysis and convolutional neural network (CNN) based steganalysis. In this paper, we present a novel steganographic scheme to incorporate synchronizing modification directions and iterative adversarial perturbations to enhance steganographic performance. Firstly an existing steganographic function is employed to compute in…	10.1109/ICASSP39728.2021.9414055	https://ieeexplore.ieee.org/stamp/stamp.jsp?arnumber=9414055	Image steganography;image steganalysis;adversarial example;convolutional neural network	IEEE	IEEE Conferences
Digital Image Steganography Based on Assignment Algorithm and Combination of DCT-IWT	N. Raftari; A. M. E. Moghadam	Dept. of Electr., Comput. & IT Eng., Qazvin Azad Univ., Qazvin, Iran; Dept. of Electr., Comput. & IT Eng., Qazvin Azad Univ., Qazvin, Iran	2012 Fourth International Conference on Computational Intelligence, Communication Systems and Networks	2012	In this paper a novel image steganography technique that combines the Integer Wavelet Transform (IWT) and Discrete Cosine Transform (DCT) is proposed. It embeds secret image in frequency domain of cover image with high matching quality by using Munkres' assignment algorithm. Also, we embed the secret image in different coefficients of cover image bands such as horizontal detail, vertical detail a…	10.1109/CICSyN.2012.62	https://ieeexplore.ieee.org/stamp/stamp.jsp?arnumber=6274358	Steganography;Integer wavelet transform;Discrete Cosine Transform;Steganalysis	IEEE	IEEE Conferences
Integer Wavelet Transform based Secured Image Steganography using LSB and Coefficient Value Differencing	P. C. Mandal; I. Mukherjee	Indian Institute of Information Technology Kalyani,B.P. Poddar Institute of Management & Technology,Dept. of Computer Science & Engineering,Kolkata,India; Indian Institute of Information Technology Kalyani,Dept. of Computer Science and Engineering,India	2021 2nd International Conference on Secure Cyber Computing and Communications (ICSCCC)	2021	A steganography technique based on the Integer Wavelet Transform (IWT) is proposed. High-frequency coefficients are exploited more to embed the confidential message since they are less sensitive to the human eye. Based on this notion, the 2-LSB method is employed in the wavelet coefficients of the approximation subband which contains most of the signal energy and the 4-LSB method is applied in th…	10.1109/ICSCCC51823.2021.9478095	https://ieeexplore.ieee.org/stamp/stamp.jsp?arnumber=9478095	Steganography;Integer Wavelet Transform;Coefficient Value Differencing;LSB;Steganalysis	IEEE	IEEE Conferences
Toward a robust and secure echo steganography method based on parameters hopping	H. Ghasemzadeh; M. H. Kayvanrad	Islamic Azad University, Damavand Branch, Tehran, Iran; Amirkabir University of Technology, Tehran, Iran	2015 Signal Processing and Intelligent Systems Conference (SPIS)	2015	Echo hiding methods have good perceptual quality and they are robust to intentional and unintentional modifications. Unfortunately these methods are not quite transparent and are not suitable for steganography applications. Specifically, this point became more obvious after a recent steganalysis investigation where both parameters and the hidden message were extracted accurately. This work tries …	10.1109/SPIS.2015.7422329	https://ieeexplore.ieee.org/stamp/stamp.jsp?arnumber=7422329	Robust audio steganography;Echo data hiding;Steganalysis;Active warden	IEEE	IEEE Conferences
[truncated: 2,018 more rows]

## Sheet: Duplicates
Document Title	Authors	Author Affiliations	Publication Title	Publication Year	Abstract	DOI	PDF Link	Author Keywords	Publisher	Document Identifier
[truncated: 2,405 more rows]

[truncated: 16 more sheets: Duplicates_Removed, Book_Chapter ID, Book_Chapters_Removed, Review Papers Identified., Review Papers Deleted, Final Selected Papers +2022, Final Selected Papers_Edited, Final Selected Papers_Last_Edit, Final Selected Papers-Richard, Final Selected Papers-COPY, Final Selected Papers-Richa (2), Trends, Trends 1, Trends 2, Sheet4, Patterns]
